# Supplementary material for: Association between antenatal corticosteroid use and perinatal mortality among preterm births in hospitals in Tanzania
Source: PLoS One. 2021 Jul 22;16(7):e0254916. doi: 10.1371/journal.pone.0254916 (PMC8297919; doi:10.1371/journal.pone.0254916)
Supplement: S1 Data — (XLSX) [file pone.0254916.s001.xlsx]

## Sheet: ACS_DATA
Hospital Name	Mothers age (year)	Parity	Marital status	Education	Antenatal care	Attendance days	Multiple Births	Number of fetus	Gestational Age (GA)	GA Assessment	Fetal heart rate at delivery	Maternal Infection	Maternal Antibiotics	Dexa Given	Reason for no dexa	Delivery Mode	Birth weight (Gm)	Sex of newborn	Apgar Score at 5	Outcome at Birth	RDS	Outcome at day 7	Neonatal sepsis	Neonatal antibiotics
Bugando	30	3	Married	College and above	YES	2	No	1	28	Ultrasound	Normal(120-160BPM)rate	No	Yes	Yes		Cesarean section	1750	Female	9	Alive	No	Death	No	Yes
Bugando	38	7	Married	Secondary education	YES	1	Yes	2	28	Self report of the last Alive menstrual period	Abnormal BPM	No	Yes	No	Arrive at the hospital late, in well-established labor	Cesarean section	1000	Female	9	Alive	Yes	Death	No	No
								2			Abnormal BPM						1000	Female	9	Alive	Yes	Death	Yes	Yes
Bugando	24	2	Married	Secondary education	YES	1	No	1	24	Self report of the last Alive menstrual period	Normal(120-160BPM)rate	No	No	No	Arrive at the hospital late, in well-established labor	Cesarean section	1500	Male	7	Alive	No	Death	No	No
Bugando	29	3	Married	Primary education	YES	3	No	1	30	Ultrasound	Not detectable	No	No	No	Intrauterine Fetal Death	Normal Vaginal	2100	Female	0	Stillbirth
Bugando	22	0	Single	College and above	YES	1	No	1	28	Ultrasound	Not detectable	No	No	No	Intrauterine Fetal Death	Normal Vaginal	1400	Male	0	Stillbirth
Bugando	20	1	Single	No formal education	YES	1	No	1	27	Self report of the last Alive menstrual period	Normal(120-160BPM)rate	No	No	No	Arrive at the hospital late, in well-established labor	Normal Vaginal	1200	Female	4	Alive	Yes	Death	No	No
Bugando	31	4	Married	Secondary education	YES	2	No	1	30	Self report of the last Alive menstrual period	Normal(120-160BPM)rate	No	Yes	Yes		Cesarean section	3100	Male	9	Alive	Yes	Alive	Yes	Yes
Bugando	23	0	Single	No formal education	YES	2	No	1	32	Self report of the last Alive menstrual period	Normal(120-160BPM)rate	No	Yes	Yes		Cesarean section	2000	Male	10	Alive	No	Alive	No	No
Bugando	26	0	Married	Secondary education	YES	3	No	1	33	Self report of the last Alive menstrual period	Normal(120-160BPM)rate	No	Yes	Yes		Cesarean section	1450	Male	10	Alive	No	Alive	No	No
Bugando	31	1	Married	College and above	YES	2	No	1	34	Ultrasound	Normal(120-160BPM)rate	No	Yes	Yes		Cesarean section	2200	Male	10	Alive	Yes	Alive	No	Yes
Bugando	30	1	Single	No formal education	YES	1	No	1	29	Ultrasound	Not detectable	No	No	No	Intrauterine Fetal Death	Normal Vaginal	1700	Female	0	Stillbirth
Bugando	25	1	Married	College and above	YES	2	No	1	31	Self report of the last Alive menstrual period	Normal(120-160BPM)rate	No	Yes	Yes		Cesarean section	2000	Female	9	Alive	No	Alive	No	Yes
Bugando	20	0	Single	Secondary education	YES	1	No	1	27	Ultrasound	Normal(120-160BPM)rate	No	Yes	Yes		Cesarean section	1200	Female	7	Alive	No	Death	Yes	Yes
Bugando	20	0	Single	No formal education	YES	3	Yes	2	34	Self report of the last Alive menstrual period & Ultrasound	Normal(120-160BPM)rate	No	Yes	Yes		Cesarean section	1800	Female	10	Alive	No	Alive	No	No
								2			Normal(120-160BPM)rate						2100	Male	10	Alive	No	Alive	No	No
Bugando	41	7	Married	No formal education	YES	3	No	1	34	Self report of the last Alive menstrual period & Ultrasound	Normal(120-160BPM)rate	No	Yes	No	Arrive at the hospital late, in well-established labor	Normal Vaginal	2100	Female	10	Alive	No	Alive	No	No
Bugando	24	0	Single	No formal education	YES	2	No	1	30	Self report of the last Alive menstrual period & Ultrasound	Normal(120-160BPM)rate	No	No	Yes		Normal Vaginal	1950	Male	9	Alive	No	Alive	No	Yes
Bugando	26	1	Single	College and above	YES	3	No	1	33	Self report of the last Alive menstrual period	Normal(120-160BPM)rate	Yes	No	No	Maternal Infection	Cesarean section	2800	Male	9	Alive	Yes	Alive	No	No
Bugando	27	1	Married	Secondary education	YES	3	Yes	2	33	Self report of the last Alive menstrual period	Normal(120-160BPM)rate	No	Yes	Yes		Cesarean section	1450	Male	8	Alive	No	Alive	No	Yes
								2			Normal(120-160BPM)rate						2200	Male	9	Alive	No	Alive	No	No
Bugando	29	4	Married	Secondary education	YES	1	No	1	32	Self report of the last Alive menstrual period	Normal(120-160BPM)rate	No	No	No	Not Prescribed, without medical reason	Cesarean section	1000	Female	9	Alive	No	Death	Yes	Yes
Bugando	27	0	Married	No formal education	YES	1	No	1	34	Ultrasound	Normal(120-160BPM)rate	No	No	No	Not Prescribed, without medical reason	Normal Vaginal	1400	Male	6	Alive	No	Death	Yes	Yes
Sekotoure	18	0	Single	Primary education	YES	1	No	1	32	Self report of the last Alive menstrual period & Ultrasound	Not detectable	No	No	No	Intrauterine Fetal Death	Cesarean section	2300	Female	0	Stillbirth
Sekotoure	27	0	Single	College and above	YES	4	No	1	31	Self report of the last Alive menstrual period	Normal(120-160BPM)rate	Yes	No	No	Maternal Infection	Cesarean section	2700	Female	10	Alive	No	Alive	No	No
Sekotoure	28	1	Married	Secondary education	YES	2	No	1	29	Self report of the last Alive menstrual period	Normal(120-160BPM)rate	No	No	No	Arrive at the hospital late, in well-established labor	Normal Vaginal	3000	Female	10	Alive	No	Alive	No	No
Sekotoure	26	1	Married	Secondary education	YES	3	No	1	29	Self report of the last Alive menstrual period	Not detectable	Yes	No	No	Arrive at the hospital late, in well-established labor	Normal Vaginal	1900	Female	0	Stillbirth
Sekotoure	25	0	Married	Secondary education	YES	1	No	1	28	Self report of the last Alive menstrual period	Normal(120-160BPM)rate	No	No	No	Arrive at the hospital late, in well-established labor	Normal Vaginal	1600	Female	9	Alive	No	Death	Yes	Yes
Sekotoure	30	2	Married	College and above	YES	4	No	1	30	Ultrasound	Normal(120-160BPM)rate	No	No	No	Not Prescribed, without medical reason	Normal Vaginal	2600	Female	10	Alive	No	Alive	No	No
Sekotoure	32	4	Married	Secondary education	YES	2	No	1	33	Ultrasound	Normal(120-160BPM)rate	No	No	Yes		Cesarean section	1200	Female	9	Alive	Yes	Alive	Yes	Yes
Sekotoure	27	2	Married	Secondary education	YES	4	No	1	34	Ultrasound	Normal(120-160BPM)rate	No	No	No	Arrive at the hospital late, in well-established labor	Normal Vaginal	2500	Female	10	Alive	No	Alive	No	No
Sekotoure	23	2	Married	Secondary education	YES	4	No	1	32	Ultrasound	Normal(120-160BPM)rate	Yes	Yes	Yes		Normal Vaginal	1900	Female	10	Alive	No	Alive	No	No
Sekotoure	23	1	Married	Secondary education	YES	3	No	1	33	Self report of the last Alive menstrual period & Fundal height	Normal(120-160BPM)rate	Yes	Yes	No	Other	Cesarean section	2700	Male	10	Alive	No	Alive	No	No
Sengerema	24	2	Married	Primary education	YES	3	No	1	29	Ultrasound	Normal(120-160BPM)rate	No	No	No	Arrive at the hospital late, in well-established labor	Normal Vaginal	2200	Male	10	Alive	No	Alive	No	No
Sengerema	28	3	Married	Primary education	YES	2	No	1	27	Ultrasound	Normal(120-160BPM)rate	No	No	No	Arrive at the hospital late, in well-established labor	Normal Vaginal	1020	Male	5	Alive	Yes	Alive	No	Yes
Sengerema	25	2	Married	Primary education	YES	3	No	1	33	Ultrasound	Normal(120-160BPM)rate	Yes	No	No	Maternal Infection	Normal Vaginal	1800	Male	8	Alive	No	Alive	No	Yes
Sekotoure	25	0	Married	No formal education	No		Yes	2	34	Self report of the last Alive menstrual period	Normal(120-160BPM)rate	No	No	No	Arrive at the hospital late, in well-established labor	Normal Vaginal	1100	Male	4	Alive	Yes	Death	Yes	Yes
								2			Normal(120-160BPM)rate						600	Male	9	Alive	No	Death	No	No
Sengerema	20	2	Married	Primary education	YES	2	No	1	28	Self report of the last Alive menstrual period	Normal(120-160BPM)rate	No	No	No	Arrive at the hospital late, in well-established labor	Normal Vaginal	1400	Female	9	Alive	No	Alive	No	Yes
Sengerema	32	4	Married	Primary education	YES	4	No	1	32	Ultrasound	Normal(120-160BPM)rate	No	No	No	Arrive at the hospital late, in well-established labor	Normal Vaginal	1500	Female	8	Alive	Yes	Alive	No	Yes
Sekotoure	26	0	Married	Secondary education	YES	6	No	1	32	Self report of the last Alive menstrual period	Normal(120-160BPM)rate	No	No	No	Arrive at the hospital late, in well-established labor	Cesarean section	3900	Male	10	Alive	No	Alive	No	No
Sekotoure	29	3	Married	Primary education	YES	4	No	1	28	Self report of the last Alive menstrual period	Normal(120-160BPM)rate	No	No	No	Arrive at the hospital late, in well-established labor	Cesarean section	2700	Male	10	Alive	Yes	Alive	No	No
Sengerema	32	4	Married	Primary education	YES	4	No	1	32	Self report of the last Alive menstrual period	Normal(120-160BPM)rate	No	No	No	Arrive at the hospital late, in well-established labor	Normal Vaginal	1500	Female	9	Alive	No	Alive	No	Yes
Sengerema	26	3	Married	Primary education	YES	2	No	1	30	Self report of the last Alive menstrual period	Not detectable	No	No	No	Arrive at the hospital late, in well-established labor	Normal Vaginal	1500	Female	0	Stillbirth
Sengerema	25	2	Married	Primary education	YES	3	No	1	32	Self report of the last Alive menstrual period	Normal(120-160BPM)rate	No	No	No	Arrive at the hospital late, in well-established labor	Normal Vaginal	1300	Male	8	Alive	No	Alive	No	Yes
Sekotoure	33	3	Married	Secondary education	YES	4	No	1	28	Self report of the last Alive menstrual period	Not measured	No	No	No	Arrive at the hospital late, in well-established labor	Cesarean section	2600	Male	10	Alive	Yes	Alive	No	No
Sekotoure	29	1	Married	Secondary education	YES	2	No	1	32	Self report of the last Alive menstrual period	Not measured	Yes	Yes	No	Not Prescribed, without medical reason	Normal Vaginal	3000	Male	5	Alive	No	Death	No	Yes
Sengerema	38	8	Married	Primary education	YES	4	No	1	32	Self report of the last Alive menstrual period	Not detectable	No	No	No	Arrive at the hospital late, in well-established labor	Normal Vaginal	1700	Male	0	Stillbirth
Sekotoure	32	1	Married	College and above	YES	4	No	1	28	Self report of the last Alive menstrual period	Normal(120-160BPM)rate	No	No	No	Arrive at the hospital late, in well-established labor	Normal Vaginal	3300	Male	9	Alive	Yes	Alive	Yes	Yes
Sengerema	38	8	Married	Primary education	YES	4	No	1	34	Ultrasound	Normal(120-160BPM)rate	No	No	No	Arrive at the hospital late, in well-established labor	Normal Vaginal	1700	Male	7	Alive	Yes	Alive	No	Yes
Sekotoure	27	3	Married	Secondary education	YES	3	No	1	34	Self report of the last Alive menstrual period	Normal(120-160BPM)rate	No	No	No	Arrive at the hospital late, in well-established labor	Normal Vaginal	3000	Male	10	Alive	No	Alive	No	No
Sekotoure	26	3	Married	Secondary education	YES	5	No	1	34	Self report of the last Alive menstrual period	Normal(120-160BPM)rate	Yes	Yes	Yes		Normal Vaginal	2800	Female	10	Alive	No	Alive	No	No
Sekotoure	27	0	Married	Secondary education	YES	3	No	1	34	Self report of the last Alive menstrual period	Normal(120-160BPM)rate	No	No	No	Not Prescribed, without medical reason	Normal Vaginal	1300	Male	7	Alive	Yes	Alive	Yes	Yes
Bugando	28	2	Married	Secondary education	YES	4	No	1	34	Self report of the last Alive menstrual period	Normal(120-160BPM)rate	No	Yes	Yes		Normal Vaginal	2000	Female	10	Alive	No	Alive	No	Yes
Bugando	30	3	Married	Primary education	YES	4	No	1	34	Self report of the last Alive menstrual period	Normal(120-160BPM)rate	No	Yes	Yes		Cesarean section	1900	Male	9	Alive	No	Alive	No	Yes
Bugando	27	0	Married	College and above	YES	2	No	1	31	Ultrasound	Normal(120-160BPM)rate	No	Yes	Yes		Normal Vaginal	1400	Male	4	Alive	Yes	Death	No	Yes
Bugando	29	1	Single	No formal education	No		No	1	33	Self report of the last Alive menstrual period	Not detectable	No	No	No	Arrive at the hospital late, in well-established labor	Normal Vaginal	1100	Female	0	Stillbirth
Bugando	28	1	Single	Secondary education	YES	1	No	1	32	Ultrasound	Normal(120-160BPM)rate	No	Yes	Yes		Cesarean section	1240	Male	6	Alive	No	Death	No	Yes
Bugando	39	0	Married	College and above	YES	4	No	1	34	Self report of the last Alive menstrual period	Normal(120-160BPM)rate	No	Yes	No	Arrive at the hospital late, in well-established labor	Cesarean section	2500	Female	10	Alive	No	Alive	No	No
Bugando	35	4	Married	Secondary education	YES	1	No	1	34	Self report of the last Alive menstrual period	Normal(120-160BPM)rate	No	Yes	Yes		Cesarean section	1200	Female	10	Alive	No	Alive	No	Yes
Bugando	29	2	Married	College and above	YES	2	No	1	34	Ultrasound	Normal(120-160BPM)rate	No	Yes	Yes		Cesarean section	1900	Female	9	Alive	No	Alive	No	Yes
Bugando	29	3	Married	Secondary education	YES	6	Yes	2	33	Self report of the last Alive menstrual period & Ultrasound	Not detectable	No	Yes	Yes		Cesarean section	1200	Male	0	Stillbirth
								2			Normal(120-160BPM)rate						1900	Male	9	Alive	No	Alive	No	Yes
Bugando	20	0	Single	College and above	YES	2	No	1	28	Self report of the last Alive menstrual period	Normal(120-160BPM)rate	No	Yes	Yes		Normal Vaginal	1800	Female	10	Alive	No	Alive	No	Yes
Bugando	27	2	Married	Primary education	YES	1	No	1	28	Ultrasound	Not detectable	No	No	No	Intrauterine Fetal Death	Normal Vaginal	1500	Male	0	Stillbirth
Bugando	28	2	Single	No formal education	YES	1	No	1	27	Self report of the last Alive menstrual period	Normal(120-160BPM)rate	No	Yes	Yes		Normal Vaginal	1900	Male	9	Alive	No	Alive	No	Yes
Bugando	28	2	Married	College and above	YES	1	No	1	32	Self report of the last Alive menstrual period	Normal(120-160BPM)rate	No	No	Yes		Normal Vaginal	1400	Female	9	Alive	No	Alive	No	Yes
Bugando	34	1	Married	College and above	YES	2	No	1	31	Self report of the last Alive menstrual period	Normal(120-160BPM)rate	No	Yes	Yes		Normal Vaginal	1400	Female	9	Alive	No	Alive	Yes	Yes
Bugando	36	4	Married	Secondary education	YES	3	Yes	2	31	Self report of the last Alive menstrual period	Normal(120-160BPM)rate	No	Yes	Yes		Normal Vaginal	2000	Female	10	Alive	No	Alive	No	Yes
								2			Normal(120-160BPM)rate						1900	Female	10	Alive	No	Alive	No	Yes
Bugando	27	1	Single	Secondary education	YES	2	No	1	29	Self report of the last Alive menstrual period	Not detectable	No	No	No	Intrauterine Fetal Death	Normal Vaginal	1600	Male	0	Stillbirth
Sengerema	27	3	Married	Primary education	YES	4	No	1	31	Self report of the last Alive menstrual period	Normal(120-160BPM)rate	No	No	No	Arrive at the hospital late, in well-established labor	Normal Vaginal	2000	Male	9	Alive	No	Alive	No	Yes
Sengerema	20	1	Married	Primary education	YES	2	No	1	29	Self report of the last Alive menstrual period	Normal(120-160BPM)rate	No	No	No	Arrive at the hospital late, in well-established labor	Normal Vaginal	1500	Male	10	Alive	No	Alive	No	Yes
Sengerema	31	7	Married	Primary education	YES	4	No	1	29	Ultrasound	Normal(120-160BPM)rate	No	No	No	Not Prescribed, without medical reason	Normal Vaginal	1200	Female	7	Alive	Yes	Alive	No	Yes
Sengerema	17	1	Married	Primary education	YES	3	No	1	30	Fundal height	Normal(120-160BPM)rate	No	No	No	Arrive at the hospital late, in well-established labor	Normal Vaginal	2300	Male	9	Alive	No	Alive	No	No
Sengerema	25	1	Single	Primary education	YES	2	No	1	34	Self report of the last Alive menstrual period	Normal(120-160BPM)rate	No	No	No	Arrive at the hospital late, in well-established labor	Normal Vaginal	1400	Female	8	Alive	Yes	Alive	No	Yes
Sengerema	34	6	Married	Primary education	YES	3	Yes	2	34	Self report of the last Alive menstrual period	Normal(120-160BPM)rate	No	Yes	No	Arrive at the hospital late, in well-established labor	Cesarean section	1500	Male	10	Alive	No	Alive	No	Yes
								2			Normal(120-160BPM)rate						1500	Male	10	Alive	No	Alive	No	Yes
Sengerema	42	7	Married	Primary education	YES	1	No	1	32	Self report of the last Alive menstrual period	Normal(120-160BPM)rate	No	No	No	Arrive at the hospital late, in well-established labor	Normal Vaginal	1500	Male	9	Alive	Yes	Alive	No	Yes
Sengerema	30	3	Married	Primary education	YES	2	No	1	32	Self report of the last Alive menstrual period	Normal(120-160BPM)rate	No	No	No	Arrive at the hospital late, in well-established labor	Normal Vaginal	1700	Male	8	Alive	No	Alive	No	Yes
Sengerema	29	4	Married	Primary education	YES	4	No	1	28	Self report of the last Alive menstrual period	Normal(120-160BPM)rate	No	Yes	Yes		Cesarean section	2000	Male	9	Alive	No	Alive	No	No
Sengerema	34	4	Married	Primary education	YES	2	No	1	32	Self report of the last Alive menstrual period	Normal(120-160BPM)rate	No	No	No	Arrive at the hospital late, in well-established labor	Normal Vaginal	1800	Female	10	Alive	No	Alive	No	Yes
Bugando	30	1	Single	College and above	YES	2	No	1	34	Self report of the last Alive menstrual period	Not detectable	No	No	No	Arrive at the hospital late, in well-established labor	Normal Vaginal	1500	Male	0	Stillbirth
Bugando	39	5	Married	No formal education	YES	1	No	1	28	Self report of the last Alive menstrual period	Not detectable	No	No	No	Arrive at the hospital late, in well-established labor	Normal Vaginal	1000	Male	0	Stillbirth
Bugando	27	5	Married	No formal education	YES	1	No	1	32	Ultrasound	Not detectable	No	No	No	Not Prescribed, without medical reason	Normal Vaginal	1000	Male	7	Alive	No	Death	Yes	Yes
Sekotoure	32	3	Married	Primary education	YES	4	No	1	32	Ultrasound	Not detectable	No	No	No	Arrive at the hospital late, in well-established labor	Normal Vaginal	1900	Male	0	Stillbirth	No		No	No
Sekotoure	29	0	Married	Secondary education	YES	3	No	1	28	Self report of the last Alive menstrual period	Normal(120-160BPM)rate	Yes	Yes	No	Arrive at the hospital late, in well-established labor	Normal Vaginal	2700	Male	8	Alive		Death
Sekotoure	21	0	Married	Secondary education	YES	4	No	1	28	Self report of the last Alive menstrual period	Not measured	No	No	No	Arrive at the hospital late, in well-established labor	Cesarean section	3400	Male	6	Alive	Yes	Alive	Yes	Yes
Sekotoure	31	2	Married	Secondary education	YES	5	No	1	34	Ultrasound	Abnormal BPM	No	No	No	Not Prescribed, without medical reason	Cesarean section	3400	Male	8	Alive	Yes	Death	Yes	Yes
Sekotoure	18	0	Married	Primary education	YES	3	No	1	28	Self report of the last Alive menstrual period	Normal(120-160BPM)rate	No	No	No	Arrive at the hospital late, in well-established labor	Normal Vaginal	1500	Female	10	Alive	No	Alive	Yes	Yes
Sekotoure	28	1	Married	Primary education	YES	2	No	1	30	Ultrasound	Not measured	No	No	No	Arrive at the hospital late, in well-established labor	Normal Vaginal	1900	Female	9	Alive	No	Alive	Yes	Yes
Sekotoure	26	2	Married	College and above	YES	5	No	1	29	Self report of the last Alive menstrual period	Not detectable	No	No	No	Arrive at the hospital late, in well-established labor	Cesarean section	2300	Male	0	Stillbirth
Sekotoure	20	1	Married	Primary education	YES	1	No	1	29	Self report of the last Alive menstrual period	Normal(120-160BPM)rate	No	No	No	Arrive at the hospital late, in well-established labor	Cesarean section	2200	Female	9	Alive	Yes	Alive	Yes	Yes
Sekotoure	33	2	Single	Secondary education	YES	4	No	1	31	Ultrasound	Normal(120-160BPM)rate	No	No	No	Other	Cesarean section	1800	Female	10	Alive	No	Alive	Yes	Yes
Sekotoure	29	1	Married	College and above	YES	4	No	1	32	Ultrasound	Normal(120-160BPM)rate	No	No	Yes		Normal Vaginal	2100	Female	9	Alive	No	Alive	No	No
Sekotoure	29	0	Married	Secondary education	YES	5	No	1	30	Ultrasound	Normal(120-160BPM)rate	Yes	Yes	No	Arrive at the hospital late, in well-established labor	Cesarean section	2600	Male	10	Alive	No	Alive	No	No
Sekotoure	33	4	Married	Primary education	YES	3	No	1	31	Self report of the last Alive menstrual period	Not detectable	No	No	No	Intrauterine Fetal Death	Cesarean section	3000	Female	0	Stillbirth
Sekotoure	19	0	Single	College and above	No		No	1	34	Self report of the last Alive menstrual period	Not detectable	No	No	No	Intrauterine Fetal Death	Normal Vaginal	2640	Male	0	Stillbirth
Bugando	26	2	Married	Secondary education	YES	4	No	1	33	Ultrasound	Normal(120-160BPM)rate	No	Yes	Yes		Cesarean section	2100	Male	10	Alive	No	Alive	No	Yes
Bugando	16	0	Married	Primary education	YES	3	No	1	33	Ultrasound	Normal(120-160BPM)rate	No	Yes	Yes		Normal Vaginal	1600	Female	9	Alive	No	Alive	No	Yes
Bugando	20	0	Married	Secondary education	YES	5	No	1	33	Ultrasound	Normal(120-160BPM)rate	No	Yes	Yes		Cesarean section	2100	Male	10	Alive	No	Alive	No	Yes
Nyamagana	19	0	Married	Primary education	YES	4	Yes	2	34	Self report of the last Alive menstrual period	Normal(120-160BPM)rate	No	No	No	Arrive at the hospital late, in well-established labor	Normal Vaginal	1800	Female	10	Alive	No	Alive	No	No
								2			Normal(120-160BPM)rate						1700	Female	10	Alive	No	Alive	No	No
Sekotoure	27	3	Married	Secondary education	YES	3	No	1	29	Self report of the last Alive menstrual period	Normal(120-160BPM)rate	No	No	No	Arrive at the hospital late, in well-established labor	Cesarean section	2400	Male	9	Alive	No	Alive	Yes	Yes
Sekotoure	36	2	Married	Secondary education	YES	4	No	1	28	Fundal height	Normal(120-160BPM)rate	No	No	Yes		Normal Vaginal	2300	Female	10	Alive	No	Alive	No	No
Sekotoure	33	2	Married	Primary education	YES	4	No	1	28	Fundal height	Normal(120-160BPM)rate	No	No	Yes		Normal Vaginal	2200	Female	10	Alive	No	Alive	No	No
Sekotoure	38	2	Married	Primary education	YES	4	No	1	32	Fundal height	Normal(120-160BPM)rate	No	No	No	Dexamethasone was out of stock	Cesarean section	3900	Male	10	Alive	No	Alive	No	No
Sekotoure	25	0	Married	Primary education	YES	3	Yes	2	32	Self report of the last Alive menstrual period	Abnormal BPM	Yes	No	No	Maternal Infection	Normal Vaginal	1200	Female	10	Alive	No	Alive	Yes	Yes
								2			Abnormal BPM						1900	Male	9	Alive	Yes	Alive	Yes	Yes
Sekotoure	21	0	Married	Secondary education	YES	4	No	1	31	Ultrasound	Normal(120-160BPM)rate	No	No	No	Arrive at the hospital late, in well-established labor	Normal Vaginal	1600	Male	10	Alive	No	Alive	Yes	Yes
Sekotoure	35	3	Married	Secondary education	YES	3	No	1	34	Self report of the last Alive menstrual period	Normal(120-160BPM)rate	No	No	No	Arrive at the hospital late, in well-established labor	Cesarean section	2400	Male	10	Alive	No	Alive	No	No
Bugando	22	0	Married	Secondary education	YES	2	Yes	2	34	Self report of the last Alive menstrual period	Normal(120-160BPM)rate	No	No	No	Arrive at the hospital late, in well-established labor	Normal Vaginal	2400	Female	9	Alive	Yes	Alive	No	Yes
								2			Abnormal BPM						800	Male	8	Alive	Yes	Death	No	No
Bugando	19	0	Married	Primary education	YES	3	No	1	32	Ultrasound	Normal(120-160BPM)rate	No	Yes	Yes		Normal Vaginal	2000	Female	10	Alive	No	Alive	No	Yes
Bugando	22	0	Married	Secondary education	YES	4	No	1	30	Self report of the last Alive menstrual period	Normal(120-160BPM)rate	No	Yes	Yes		Normal Vaginal	1850	Male	9	Alive	No	Alive	No	Yes
Bugando	25	1	Married	Secondary education	YES	5	No	1	30	Self report of the last Alive menstrual period	Normal(120-160BPM)rate	Yes	Yes	No	Arrive at the hospital late, in well-established labor	Normal Vaginal	2100	Male	10	Alive	No	Alive	No	Yes
Bugando	20	0	Married	Primary education	YES	4	No	1	30	Self report of the last Alive menstrual period	Normal(120-160BPM)rate	No	Yes	Yes		Normal Vaginal	1400	Female	9	Alive	No	Alive	No	Yes
Sengerema	20	1	Married	Primary education	YES	2	No	1	28	Self report of the last Alive menstrual period	Normal(120-160BPM)rate	No	No	No	Arrive at the hospital late, in well-established labor	Normal Vaginal	1900	Male	9	Alive	No	Alive	No	Yes
Sengerema	32	4	Married	Primary education	YES	3	No	1	32	Self report of the last Alive menstrual period	Normal(120-160BPM)rate	No	Yes	No	Arrive at the hospital late, in well-established labor	Cesarean section	2000	Male	8	Alive	No	Alive	No	Yes
Sengerema	24	4	Married	Primary education	YES	2	No	1	28	Self report of the last Alive menstrual period	Normal(120-160BPM)rate	No	No	No	Arrive at the hospital late, in well-established labor	Normal Vaginal	1900	Female	8	Alive	No	Alive	No	Yes
Sengerema	28	5	Married	Primary education	YES	3	No	1	28	Self report of the last Alive menstrual period	Normal(120-160BPM)rate	No	No	No	Arrive at the hospital late, in well-established labor	Normal Vaginal	1400	Male	8	Alive	No	Alive	No	Yes
Sengerema	29	5	Married	Primary education	YES	3	No	1	28	Self report of the last Alive menstrual period	Normal(120-160BPM)rate	No	No	No	Arrive at the hospital late, in well-established labor	Normal Vaginal	1600	Male	9	Alive	Yes	Alive	No	Yes
Sengerema	23	2	Married	Primary education	YES	1	No	1	28	Self report of the last Alive menstrual period	Normal(120-160BPM)rate	No	No	No	Arrive at the hospital late, in well-established labor	Normal Vaginal	1600	Female	9	Alive	No	Alive	No	Yes
Sengerema	27	4	Married	Primary education	YES	3	No	1	28	Self report of the last Alive menstrual period	Normal(120-160BPM)rate	No	No	No	Arrive at the hospital late, in well-established labor	Normal Vaginal	1700	Female	9	Alive	No	Alive	No	Yes
Sengerema	20	1	Married	Primary education	YES	4	Yes	2	34	Self report of the last Alive menstrual period	Normal(120-160BPM)rate	No	No	No	Arrive at the hospital late, in well-established labor	Normal Vaginal	1700	Female	10	Alive	No	Alive	No	Yes
								2			Normal(120-160BPM)rate						1200	Male	10	Alive	Yes	Alive	No	Yes
Sengerema	25	4	Married	Primary education	YES	3	No	1	28	Self report of the last Alive menstrual period	Normal(120-160BPM)rate	No	No	No	Arrive at the hospital late, in well-established labor	Normal Vaginal	1100	Male	6	Alive	Yes	Alive	No	Yes
Sengerema	19	1	Married	Primary education	YES	2	No	1	28	Self report of the last Alive menstrual period	Normal(120-160BPM)rate	No	No	No	Arrive at the hospital late, in well-established labor	Normal Vaginal	1700	Female	7	Alive	No	Alive	No	Yes
Sengerema	22	4	Married	Primary education	YES	2	No	1	28	Self report of the last Alive menstrual period	Abnormal BPM	No	Yes	No	Arrive at the hospital late, in well-established labor	Cesarean section	1700	Female	5	Alive	Yes	Alive	No	Yes
Sengerema	30	2	Married	Primary education	YES	3	No	1	28	Self report of the last Alive menstrual period	Not detectable	No	No	No	Arrive at the hospital late, in well-established labor	Normal Vaginal	1300	Male	0	Stillbirth
Bugando	24	0	Married	Secondary education	YES	5	No	1	34	Self report of the last Alive menstrual period	Abnormal BPM	No	Yes	Yes		Cesarean section	2100	Male	7	Alive	No	Alive	No	Yes
Bugando	40	1	Married	Secondary education	YES	5	No	1	32	Self report of the last Alive menstrual period	Normal(120-160BPM)rate	No	Yes	Yes		Cesarean section	1300	Male	10	Alive	No	Alive	No	Yes
Bugando	20	0	Married	Primary education	YES	4	No	1	31	Self report of the last Alive menstrual period & Ultrasound	Normal(120-160BPM)rate	Yes	Yes	Yes		Normal Vaginal	1150	Female	8	Alive	No	Alive	No	Yes
Bugando	24	1	Married	Secondary education	YES	4	No	1	30	Ultrasound	Normal(120-160BPM)rate	No	Yes	Yes		Normal Vaginal	900	Female	7	Alive	Yes	Alive	No	Yes
Bugando	20	0	Married	Secondary education	YES	4	No	1	34	Self report of the last Alive menstrual period & Ultrasound	Normal(120-160BPM)rate	No	Yes	Yes		Normal Vaginal	2100	Male	10	Alive	No	Alive	No	Yes
Bugando	23	0	Married	Secondary education	YES	4	No	1	31	Self report of the last Alive menstrual period & Ultrasound	Normal(120-160BPM)rate	No	Yes	Yes		Normal Vaginal	1100	Female	7	Alive	No	Alive	No	Yes
Bugando	21	0	Married	Primary education	YES	4	No	1	33	Ultrasound	Normal(120-160BPM)rate	No	Yes	Yes		Normal Vaginal	1500	Female	10	Alive	No	Alive	No	Yes
Nyamagana	28	0	Married	Secondary education	YES	2	No	1	28	Fundal height	Normal(120-160BPM)rate	No	No	No	Dexamethasone was out of stock	Normal Vaginal	1800	Male	10	Alive	No	Alive	No	No
Bugando	20	0	Married	Secondary education	YES	3	No	1	32	Self report of the last Alive menstrual period & Ultrasound	Normal(120-160BPM)rate	No	Yes	Yes		Normal Vaginal	1700	Male	10	Alive	No	Alive	No	Yes
Bugando	34	3	Married	Secondary education	YES	5	No	1	34	Self report of the last Alive menstrual period & Ultrasound	Abnormal BPM	No	No	Yes		Cesarean section	2300	Female	3	Alive	Yes	Death	No	No
Bugando	17	0	Single	Primary education	YES	5	No	1	32	Ultrasound	Normal(120-160BPM)rate	No	Yes	Yes		Normal Vaginal	1300	Male	9	Alive	No	Alive	No	Yes
Bugando	20	0	Married	Secondary education	YES	4	No	1	34	Self report of the last Alive menstrual period & Ultrasound	Normal(120-160BPM)rate	No	Yes	Yes		Normal Vaginal	2100	Male	10	Alive	No	Alive	No	Yes
Sekotoure	20	0	Married	Secondary education	YES	3	No	1	34	Ultrasound	Not detectable	No	No	No	Intrauterine Fetal Death	Cesarean section	2500	Male	0	Stillbirth
Sekotoure	31	2	Married	Secondary education	YES	4	No	1	32	Ultrasound	Normal(120-160BPM)rate	No	No	Yes		Normal Vaginal	2600	Male	10	Alive	No	Alive	No	No
Sekotoure	25	2	Married	Secondary education	YES	3	No	1	31	Self report of the last Alive menstrual period	Normal(120-160BPM)rate	Yes	Yes	Yes		Normal Vaginal	2800	Male	10	Alive	No	Alive	No	No
Sekotoure	30	2	Married	Primary education	YES	5	No	1	32	Ultrasound	Normal(120-160BPM)rate	No	No	Yes		Normal Vaginal	2200	Male	10	Alive	No	Alive	No	No
Sekotoure	23	0	Single	College and above	YES	4	No	1	33	Ultrasound	Normal(120-160BPM)rate	Yes	No	No	Maternal Infection	Cesarean section	2900	Female	10	Alive	No	Alive	Yes	Yes
Sekotoure	23	2	Married	Secondary education	YES	4	Yes	2	34	Ultrasound	Normal(120-160BPM)rate	No	No	No	Arrive at the hospital late, in well-established labor	Cesarean section	2400	Male	10	Alive	No	Alive	No	No
								2			Normal(120-160BPM)rate						2300	Male	10	Alive	No	Alive	No	No
Nyamagana	25	0	Married	Primary education	YES	4	Yes	2	28	Fundal height	Normal(120-160BPM)rate	No	No	No	Arrive at the hospital late, in well-established labor	Normal Vaginal	1200	Female	7	Alive	Yes	Alive	No	Yes
								2			Normal(120-160BPM)rate						800	Female	5	Alive	Yes	Death	No	No
Sekotoure	28	3	Married	Primary education	YES	5	No	1	28	Fundal height	Normal(120-160BPM)rate	Yes	Yes	No	Arrive at the hospital late, in well-established labor	Cesarean section	3400	Female	10	Alive	No	Alive	No	No
Nyamagana	22	1	Married	Primary education	YES	4	No	1	28	Fundal height	Normal(120-160BPM)rate	No	No	No	Arrive at the hospital late, in well-established labor	Normal Vaginal	1700	Female	10	Alive	No	Alive	No	No
Sekotoure	27	0	Married	Secondary education	YES	3	Yes	2	34	Self report of the last Alive menstrual period	Normal(120-160BPM)rate	No	No	No	Arrive at the hospital late, in well-established labor	Assisted	1300	Male	7	Alive	Yes	Alive	Yes	Yes
								2			Normal(120-160BPM)rate						1000	Female	0	Stillbirth
Sengerema	17	2	Married	Primary education	YES	2	No	1	34	Ultrasound	Normal(120-160BPM)rate	No	No	No	Arrive at the hospital late, in well-established labor	Assisted	2200	Male	7	Alive	No	Alive	No	No
Sengerema	17	1	Married	Primary education	YES	2	No	1	28	Self report of the last Alive menstrual period	Normal(120-160BPM)rate	No	No	No	Arrive at the hospital late, in well-established labor	Normal Vaginal	1800	Male	10	Alive	No	Alive	No	Yes
Sengerema	25	5	Married	Primary education	YES	2	No	1	30	Self report of the last Alive menstrual period	Normal(120-160BPM)rate	No	No	No	Arrive at the hospital late, in well-established labor	Normal Vaginal	1900	Male	10	Alive	Yes	Alive	No	Yes
Sengerema	16	1	Married	Primary education	YES	2	No	1	28	Self report of the last Alive menstrual period	Normal(120-160BPM)rate	No	No	No	Arrive at the hospital late, in well-established labor	Normal Vaginal	1700	Male	9	Alive	No	Alive	No	Yes
Sengerema	37	7	Married	Secondary education	YES	3	No	1	30	Ultrasound	Normal(120-160BPM)rate	No	No	No	Arrive at the hospital late, in well-established labor	Cesarean section	1800	Male	6	Alive	Yes	Alive	No	Yes
Sengerema	35	5	Married	Primary education	YES	4	Yes	2	34	Self report of the last Alive menstrual period	Normal(120-160BPM)rate	No	No	No	Arrive at the hospital late, in well-established labor	Normal Vaginal	1700	Male	10	Alive	No	Alive	No	Yes
								2			Normal(120-160BPM)rate						1900	Female	10	Alive	No	Alive	No	Yes
Sengerema	22	3	Married	Primary education	YES	3	No	1	28	Self report of the last Alive menstrual period	Normal(120-160BPM)rate	No	No	No	Arrive at the hospital late, in well-established labor	Normal Vaginal	1700	Female	8	Alive	Yes	Alive	No	Yes
Sengerema	25	4	Married	Primary education	YES	2	No	1	28	Self report of the last Alive menstrual period	Normal(120-160BPM)rate	No	No	No	Arrive at the hospital late, in well-established labor	Normal Vaginal	1100	Male	6	Alive	Yes	Alive	No	Yes
Sekotoure	18	0	Married	Secondary education	YES	2	No	1	34	Ultrasound	Normal(120-160BPM)rate	No	No	Yes		Cesarean section	3200	Female	10	Alive	No	Alive	No	No
Sekotoure	25	0	Married	Secondary education	YES	1	No	1	33	Ultrasound	Normal(120-160BPM)rate	Yes	Yes	Yes		Normal Vaginal	2800	Male	10	Alive	No	Alive	No	No
Sekotoure	25	0	Married	Secondary education	YES	4	No	1	32	Self report of the last Alive menstrual period & Fundal height	Not measured	No	No	No	Other	Cesarean section	2700	Male	10	Alive	No	Alive	No	No
Sekotoure	17	0	Single	Secondary education	YES	3	No	1	32	Self report of the last Alive menstrual period	Not detectable	Yes	No	No	Arrive at the hospital late, in well-established labor	Cesarean section	3200	Female	10	Alive	No	Alive	Yes	Yes
Sekotoure	31	5	Married	Primary education	YES	3	No	1	31	Self report of the last Alive menstrual period	Normal(120-160BPM)rate	No	No	No	Arrive at the hospital late, in well-established labor	Normal Vaginal	2100	Male	10	Alive	No	Alive	No	No
Bugando	35	1	Married	College and above	YES	3	No	1	32	Ultrasound	Normal(120-160BPM)rate	No	Yes	Yes		Cesarean section	1900	Male	9	Alive	No	Alive	No	Yes
Bugando	25	1	Married	College and above	YES	3	No	1	34	Self report of the last Alive menstrual period	Normal(120-160BPM)rate	No	Yes	Yes		Cesarean section	2450	Female	10	Alive	No	Alive	No	No
Bugando	23	0	Single	No formal education	YES	3	No	1	34	Self report of the last Alive menstrual period	Normal(120-160BPM)rate	No	No	No	Not Prescribed, without medical reason	Normal Vaginal	2450	Female	10	Alive	No	Alive	No	No
Bugando	24	1	Married	College and above	YES	4	No	1	33	Self report of the last Alive menstrual period	Normal(120-160BPM)rate	No	No	Yes		Normal Vaginal	2500	Female	10	Alive	No	Alive	No	No
Bugando	30	2	Married	Secondary education	YES	3	No	1	30	Self report of the last Alive menstrual period	Normal(120-160BPM)rate	No	No	No	Arrive at the hospital late, in well-established labor	Normal Vaginal	2500	Male	10	Alive	No	Alive	No	No
Bugando	22	2	Married	No formal education	YES	1	No	1	27	Self report of the last Alive menstrual period & Ultrasound	Abnormal BPM	No	Yes	Yes		Cesarean section	1130	Male	4	Alive	Yes	Death	No	Yes
Sekotoure	23	0	Single	College and above	YES	4	No	1	31	Self report of the last Alive menstrual period	Normal(120-160BPM)rate	No	No	No	Not Prescribed, without medical reason	Normal Vaginal	1900	Male	8	Alive	Yes	Death	Yes	Yes
Sekotoure	24	1	Single	Primary education	YES	2	No	1	33	Ultrasound	Normal(120-160BPM)rate	No	No	Yes		Normal Vaginal	2900	Female	10	Alive	No	Alive	No	No
Sekotoure	27	4	Married	Secondary education	YES	4	No	1	30	Self report of the last Alive menstrual period	Normal(120-160BPM)rate	Yes	Yes	No	Arrive at the hospital late, in well-established labor	Normal Vaginal	2600	Male	10	Alive	No	Alive	No	No
Sekotoure	20	0	Married	No formal education	No		Yes	2	32	Self report of the last Alive menstrual period	Normal(120-160BPM)rate	No	No	No	Arrive at the hospital late, in well-established labor	Normal Vaginal	1100	Male	4	Stillbirth
								2			Normal(120-160BPM)rate						500	Male	9	Alive	Yes	Death	No	No
Sekotoure	26	3	Married	Secondary education	YES	5	No	1	32	Ultrasound	Normal(120-160BPM)rate	Yes	Yes	Yes		Normal Vaginal	2800	Female	10	Alive	No	Alive	No	No
Sekotoure	33	3	Married	Secondary education	YES	4	No	1	34	Self report of the last Alive menstrual period	Normal(120-160BPM)rate	No	No	No	Not Prescribed, without medical reason	Cesarean section	2600	Male	10	Alive	No	Alive	No	No
Sekotoure	32	1	Married	College and above	YES	4	No	1	34	Self report of the last Alive menstrual period	Normal(120-160BPM)rate	No	No	No	Arrive at the hospital late, in well-established labor	Normal Vaginal	3300	Female	9	Alive	Yes	Alive	Yes	Yes
Sekotoure	27	3	Married	Secondary education	YES	3	No	1	33	Self report of the last Alive menstrual period	Normal(120-160BPM)rate	No	No	No	Arrive at the hospital late, in well-established labor	Normal Vaginal	3000	Male	10	Alive	No	Alive	No	No
Sekotoure	17	0	Married	Secondary education	YES	3	No	1	31	Self report of the last Alive menstrual period	Not measured	No	No	No	Not Prescribed, without medical reason	Normal Vaginal	1800	Male	0	Stillbirth
Bugando	34	2	Married	Secondary education	YES	4	No	1	34	Self report of the last Alive menstrual period	Normal(120-160BPM)rate	No	Yes	Yes		Cesarean section	1400	Female	9	Alive	No	Alive	No	Yes
Nyamagana	30	1	Married	Primary education	YES	3	No	1	24	Fundal height	Normal(120-160BPM)rate	No	No	No	Arrive at the hospital late, in well-established labor	Normal Vaginal	1000	Female	4	Alive	Yes	Death	No	No
Nyamagana	20	0	Married	Primary education	YES	3	No	1	32	Fundal height	Normal(120-160BPM)rate	No	No	No	Arrive at the hospital late, in well-established labor	Normal Vaginal	1500	Female	10	Alive	No	Alive	No	No
Nyamagana	22	0	Married	Primary education	YES	3	No	1	33	Fundal height	Normal(120-160BPM)rate	No	No	No	Arrive at the hospital late, in well-established labor	Normal Vaginal	2100	Male	10	Alive	No	Alive	No	No
Sengerema	35	4	Married	Primary education	YES	3	No	1	28	Self report of the last Alive menstrual period	Not detectable	No	No	No	Arrive at the hospital late, in well-established labor	Normal Vaginal	1100	Male	0	Stillbirth
Sengerema	22	1	Married	Primary education	YES	3	No	1	32	Self report of the last Alive menstrual period	Normal(120-160BPM)rate	No	No	No	Arrive at the hospital late, in well-established labor	Normal Vaginal	2000	Male	9	Alive	No	Alive	No	Yes
Sengerema	29	3	Married	Secondary education	YES	4	No	1	32	Self report of the last Alive menstrual period	Normal(120-160BPM)rate	No	No	No	Arrive at the hospital late, in well-established labor	Cesarean section	2000	Male	9	Alive	Yes	Alive	No	Yes
Sengerema	39	5	Married	Primary education	YES	3	No	1	30	Self report of the last Alive menstrual period	Normal(120-160BPM)rate	No	No	No	Arrive at the hospital late, in well-established labor	Cesarean section	2000	Female	8	Alive	No	Alive	No	Yes
Sengerema	28	4	Married	Primary education	YES	3	No	1	28	Self report of the last Alive menstrual period	Normal(120-160BPM)rate	No	No	No	Arrive at the hospital late, in well-established labor	Normal Vaginal	1400	Male	9	Alive	No	Alive	No	Yes
Sengerema	32	5	Married	Primary education	YES	3	No	1	30	Self report of the last Alive menstrual period	Normal(120-160BPM)rate	No	No	No	Arrive at the hospital late, in well-established labor	Normal Vaginal	1800	Female	9	Alive	Yes	Alive	No	Yes
Sengerema	21	5	Married	Primary education	YES	2	No	1	28	Self report of the last Alive menstrual period	Normal(120-160BPM)rate	No	No	No	Arrive at the hospital late, in well-established labor	Normal Vaginal	1800	Male	9	Alive	No	Alive	No	Yes
Sengerema	20	4	Married	Primary education	YES	2	No	1	28	Self report of the last Alive menstrual period	Normal(120-160BPM)rate	No	No	No	Not Prescribed, without medical reason	Normal Vaginal	1700	Female	8	Alive	No	Alive	No	Yes
Bugando	28	0	Married	Secondary education	YES	3	No	1	34	Self report of the last Alive menstrual period & Ultrasound	Normal(120-160BPM)rate	No	Yes	Yes		Normal Vaginal	2750	Female	10	Alive	No	Alive	No	No
Bugando	32	2	Married	Secondary education	YES	1	No	1	28	Self report of the last Alive menstrual period & Fundal height	Not detectable	No	No	No	Arrive at the hospital late, in well-established labor	Normal Vaginal	1800	Female	0	Stillbirth
Bugando	29	2	Married	No formal education	YES	3	No	1	33	Ultrasound	Normal(120-160BPM)rate	No	No	Yes		Cesarean section	2250	Male	9	Alive	No	Alive	No	Yes
Bugando	23	0	Single	Primary education	YES	3	No	1	33	Self report of the last Alive menstrual period	Normal(120-160BPM)rate	No	No	No	Not Prescribed, without medical reason	Normal Vaginal	2400	Female	10	Alive	No	Alive	No	No
Bugando	26	1	Married	Secondary education	YES	6	No	1	34	Self report of the last Alive menstrual period	Normal(120-160BPM)rate	No	No	Yes		Cesarean section	2300	Male	9	Alive	No	Alive	No	Yes
Bugando	39	0	Married	Secondary education	YES	5	No	1	34	Self report of the last Alive menstrual period & Ultrasound	Normal(120-160BPM)rate	No	Yes	Yes		Cesarean section	2400	Female	10	Alive	No	Alive	No	Yes
Bugando	28	1	Married	No formal education	YES	2	No	1	31	Self report of the last Alive menstrual period & Ultrasound	Not detectable	No	No	No	Not Prescribed, without medical reason	Normal Vaginal	1700	Male	0	Stillbirth
Bugando	20	1	Married	Primary education	YES	2	No	1	30	Ultrasound	Not detectable	No	No	No	Not Prescribed, without medical reason	Normal Vaginal	1300	Female	0	Stillbirth
Bugando	31	3	Married	Secondary education	YES	1	No	1	27	Self report of the last Alive menstrual period & Ultrasound	Normal(120-160BPM)rate	No	Yes	Yes		Normal Vaginal	1100	Male	8	Alive	Yes	Death	No	Yes
Bugando	29	1	Married	College and above	YES	2	No	1	32	Self report of the last Alive menstrual period & Ultrasound	Normal(120-160BPM)rate	No	Yes	Yes		Normal Vaginal	2400	Male	10	Alive	No	Alive	No	Yes
Bugando	19	1	Married	Primary education	YES	1	No	1	27	Self report of the last Alive menstrual period	Normal(120-160BPM)rate	No	No	Yes		Normal Vaginal	1500	Male	1	Alive	No	Alive	No	Yes
Bugando	24	1	Married	No formal education	YES	1	No	1	27	Self report of the last Alive menstrual period	Normal(120-160BPM)rate	No	Yes	Yes		Cesarean section	1100	Female	8	Alive	Yes	Alive	No	Yes
Sengerema	18	1	Married	Primary education	YES	3	Yes	2	28	Self report of the last Alive menstrual period	Normal(120-160BPM)rate	No	No	No	Arrive at the hospital late, in well-established labor	Normal Vaginal	1600	Male	10	Alive	No	Alive	No	Yes
								2			Normal(120-160BPM)rate				Arrive at the hospital late, in well-established labor		1500	Female	9	Alive	No	Alive	No	Yes
Bugando	20	1	Single	No formal education	No		No	1	27	Fundal height	Not measured	No	No	No	Intrauterine Fetal Death	Normal Vaginal	1300	Female	0	Stillbirth
Bugando	28	1	Single	No formal education	YES	1	No	1	27	Ultrasound	Not detectable	No	No	No	Dexamethasone was out of stock	Normal Vaginal	1700	Male	0	Stillbirth
Bugando	23	0	Married	Secondary education	YES	2	No	1	28	Fundal height	Not detectable	Yes	No	No	Maternal Infection	Normal Vaginal	1800	Female	0	Stillbirth
Bugando	36	6	Married	Primary education	YES	4	No	1	33	Ultrasound	Normal(120-160BPM)rate	No	Yes	Yes		Normal Vaginal	1400	Male	9	Alive	No	Alive	No	Yes
Bugando	20	0	Married	Secondary education	YES	4	No	1	34	Self report of the last Alive menstrual period & Ultrasound	Normal(120-160BPM)rate	No	Yes	Yes		Cesarean section	2300	Male	10	Alive	No	Alive	No	Yes
Bugando	24	2	Married	Secondary education	YES	3	Yes	2	34	Ultrasound	Normal(120-160BPM)rate	No	Yes	Yes		Normal Vaginal	2000	Male	10	Alive	No	Alive	No	No
								2			Normal(120-160BPM)rate						1950	Male	10	Alive	No	Alive	No	No
Bugando	23	1	Married	Secondary education	YES	3	No	1	31	Self report of the last Alive menstrual period & Ultrasound	Normal(120-160BPM)rate	No	Yes	Yes		Normal Vaginal	1100	Male	8	Alive	No	Alive	No	Yes
Bugando	23	2	Married	Primary education	YES	4	No	1	32	Self report of the last Alive menstrual period & Ultrasound	Normal(120-160BPM)rate	No	Yes	Yes		Normal Vaginal	1800	Female	9	Alive	No	Alive	No	Yes
Bugando	29	3	Single	Secondary education	YES	3	No	1	33	Self report of the last Alive menstrual period	Normal(120-160BPM)rate	No	No	No	Not Prescribed, without medical reason	Normal Vaginal	2250	Female	10	Alive	No	Alive	No	No
Bugando	19	0	Married	Primary education	YES	3	No	1	34	Ultrasound	Normal(120-160BPM)rate	No	Yes	Yes		Normal Vaginal	2400	Female	10	Alive	No	Alive	No	No
Bugando	35	7	Married	No formal education	YES	2	No	1	30	Self report of the last Alive menstrual period & Ultrasound	Normal(120-160BPM)rate	No	Yes	Yes		Cesarean section	1800	Male	10	Alive	No	Alive	No	Yes
Bugando	19	0	Single	No formal education	YES	2	No	1	33	Ultrasound	Not detectable	No	No	No	Other	Normal Vaginal	2500	Male	0	Stillbirth
Bugando	28	4	Married	No formal education	YES	3	No	1	28	Ultrasound	Not detectable	No	No	No	Intrauterine Fetal Death	Normal Vaginal	1650	Female	0	Stillbirth
Bugando	34	2	Married	Secondary education	YES	4	No	1	28	Ultrasound	Not detectable	No	No	No	Intrauterine Fetal Death	Normal Vaginal	1700	Female	0	Stillbirth
Sengerema	23	3	Married	Primary education	YES	2	No	1	32	Self report of the last Alive menstrual period	Not detectable	No	No	No	Arrive at the hospital late, in well-established labor	Normal Vaginal	2000	Female	0	Stillbirth
Sengerema	26	4	Married	Primary education	YES	1	No	1	28	Self report of the last Alive menstrual period	Not detectable	No	No	No	Not Prescribed, without medical reason	Normal Vaginal	1500	Male	0	Stillbirth
Sengerema	30	2	Married	Primary education	YES	2	No	1	28	Self report of the last Alive menstrual period	Normal(120-160BPM)rate	No	No	No	Other	Normal Vaginal	1700	Male	7	Alive	No	Alive	No	Yes
Sengerema	35	6	Married	Primary education	YES	1	No	1	28	Self report of the last Alive menstrual period	Not detectable	No	No	No	Arrive at the hospital late, in well-established labor	Normal Vaginal	1000	Female	0	Stillbirth
Sengerema	17	1	Married	Primary education	YES	3	No	1	32	Self report of the last Alive menstrual period	Normal(120-160BPM)rate	No	No	No	Arrive at the hospital late, in well-established labor	Normal Vaginal	1500	Female	8	Alive	No	Alive	No	Yes
Sengerema	21	3	Married	Primary education	YES	4	No	1	32	Self report of the last Alive menstrual period	Normal(120-160BPM)rate	No	No	No	Arrive at the hospital late, in well-established labor	Normal Vaginal	2000	Female	9	Alive	No	Alive	No	No
Sengerema	29	4	Married	Primary education	YES	3	No	1	31	Ultrasound	Normal(120-160BPM)rate	No	Yes	No	Arrive at the hospital late, in well-established labor	Cesarean section	1700	Female	8	Alive	Yes	Alive	No	Yes
Sengerema	33	7	Married	Primary education	YES	1	No	1	28	Self report of the last Alive menstrual period	Normal(120-160BPM)rate	No	Yes	No	Arrive at the hospital late, in well-established labor	Normal Vaginal	1600	Male	10	Alive	No	Alive	No	Yes
Sengerema	40	8	Married	Primary education	YES	3	No	1	31	Ultrasound	Normal(120-160BPM)rate	No	Yes	No	Arrive at the hospital late, in well-established labor	Cesarean section	2200	Male	8	Alive	No	Alive	No	No
Sengerema	40	8	Married	Primary education	YES	1	No	1	28	Self report of the last Alive menstrual period	Normal(120-160BPM)rate	No	No	No	Arrive at the hospital late, in well-established labor	Normal Vaginal	1400	Female	5	Alive	Yes	Death	No	Yes
Sengerema	17	1	Married	Primary education	YES	1	No	1	28	Self report of the last Alive menstrual period	Normal(120-160BPM)rate	No	No	No	Arrive at the hospital late, in well-established labor	Normal Vaginal	1800	Female	9	Alive	No	Alive	No	Yes
Sengerema	38	11	Married	Primary education	YES	1	No	1	28	Self report of the last Alive menstrual period	Normal(120-160BPM)rate	No	No	No	Arrive at the hospital late, in well-established labor	Normal Vaginal	1600	Male	8	Alive	No	Alive	No	Yes
Sengerema	24	5	Married	Primary education	YES	1	No	1	28	Self report of the last Alive menstrual period	Normal(120-160BPM)rate	No	No	No	Arrive at the hospital late, in well-established labor	Normal Vaginal	1500	Female	8	Alive	No	Alive	No	Yes
Sengerema	32	6	Married	Primary education	YES	5	Yes	2	32	Self report of the last Alive menstrual period	Normal(120-160BPM)rate	No	No	No	Arrive at the hospital late, in well-established labor	Normal Vaginal	1600	Female	8	Alive	No	Alive	No	Yes
								2			Normal(120-160BPM)rate						1700	Female	9	Alive	No	Alive	No	Yes
Sengerema	35	7	Married	Primary education	YES	4	Yes	2	34	Self report of the last Alive menstrual period	Normal(120-160BPM)rate	No	No	No	Arrive at the hospital late, in well-established labor	Normal Vaginal	1900	Male	9	Alive	No	Alive	No	Yes
								2			Normal(120-160BPM)rate						2000	Male	9	Alive	No	Alive	No	No
Bugando	34	2	Married	Secondary education	YES	2	No	1	27	Self report of the last Alive menstrual period & Ultrasound	Not detectable	No	No	No	Dexamethasone was out of stock	Normal Vaginal	1700	Female	0	Stillbirth
Bugando	31	2	Married	College and above	YES	3	No	1	32	Self report of the last Alive menstrual period & Fundal height	Normal(120-160BPM)rate	No	Yes	Yes		Cesarean section	2050	Male	10	Alive	No	Alive	No	No
Bugando	42	5	Single	No formal education	YES	1	No	1	27	Self report of the last Alive menstrual period & Fundal height	Not detectable	No	No	No	Not Prescribed, without medical reason	Normal Vaginal	1200	Male	0	Stillbirth
Bugando	25	1	Married	No formal education	YES	2	No	1	30	Self report of the last Alive menstrual period	Normal(120-160BPM)rate	No	Yes	Yes		Normal Vaginal	1900	Male	8	Alive	No	Alive	Yes	Yes
Nyamagana	39	1	Married	Primary education	YES	2	Yes	2	34	Ultrasound	Normal(120-160BPM)rate	No	No	No	Arrive at the hospital late, in well-established labor	Normal Vaginal	1000	Male	10	Alive	No	Alive	No	Yes
								2			Normal(120-160BPM)rate						1200	Female	10	Alive	No	Alive	No	Yes
Nyamagana	22	0	Married	Primary education	YES	4	No	1	29	Fundal height	Normal(120-160BPM)rate	No	No	No	Arrive at the hospital late, in well-established labor	Normal Vaginal	1900	Male	10	Alive	No	Alive	No	No
Nyamagana	36	3	Married	Primary education	YES	3	No	1	32	Fundal height	Normal(120-160BPM)rate	Yes	No	No	Maternal Infection	Normal Vaginal	1900	Male	10	Alive	No	Alive	No	No
Sekotoure	23	2	Married	Primary education	YES	3	No	1	32	Fundal height	Normal(120-160BPM)rate	No	No	No	Other	Normal Vaginal	3500	Male	10	Alive	Yes	Alive	No	No
Sekotoure	30	4	Married	Secondary education	YES	4	No	1	29	Self report of the last Alive menstrual period	Normal(120-160BPM)rate	No	No	No	Not Prescribed, without medical reason	Cesarean section	3100	Male	10	Alive	No	Alive	No	No
Sekotoure	27	2	Married	Secondary education	YES	4	No	1	32	Ultrasound	Normal(120-160BPM)rate	No	No	No		Cesarean section	3100	Male	10	Alive	No	Alive	No	No
Sekotoure	28	2	Married	Secondary education	YES	3	No	1	33	Ultrasound	Normal(120-160BPM)rate	No	No	No	Not Prescribed, without medical reason	Normal Vaginal	2900	Female	10	Alive	No	Alive	No	No
Sekotoure	27	0	Single	College and above	YES	3	No	1	34	Self report of the last Alive menstrual period	Normal(120-160BPM)rate	Yes	Yes	No	Arrive at the hospital late, in well-established labor	Cesarean section	3400	Male	10	Alive	Yes	Alive	Yes	Yes
Sekotoure	18	0	Single	Primary education	No		No	1	34	Self report of the last Alive menstrual period	Not measured	Yes	No	No	Maternal Infection	Normal Vaginal	1500	Male	5	Alive	No	Death	No	No
Bugando	29	2	Married	Secondary education	YES	3	No	1	33	Self report of the last Alive menstrual period	Normal(120-160BPM)rate	No	Yes	No	Dexamethasone was out of stock	Cesarean section	2300	Male	9	Alive	No	Alive	No	No
Sekotoure	28	0	Married	College and above	YES	4	No	1	31	Ultrasound	Not measured	No	No	Yes		Cesarean section	1600	Male	10	Alive	No	Alive	Yes	Yes
Sekotoure	29	1	Married	Secondary education	YES	4	No	1	34	Self report of the last Alive menstrual period	Normal(120-160BPM)rate	Yes	Yes	No	Maternal Infection	Normal Vaginal	2200	Female	9	Alive	No	Alive	Yes	Yes
Sekotoure	20	0	Single	Secondary education	YES	2	No	1	31	Self report of the last Alive menstrual period	Not detectable	No	No	No	Arrive at the hospital late, in well-established labor	Cesarean section	2100	Male	0	Stillbirth
Sekotoure	25	3	Married	Primary education	YES	4	No	1	32	Self report of the last Alive menstrual period	Normal(120-160BPM)rate	No	No	No	Arrive at the hospital late, in well-established labor	Normal Vaginal	2500	Male	10	Alive	No	Alive	No	No
Sekotoure	43	11	Married	Primary education	YES	1	No	1	32	Self report of the last Alive menstrual period	Normal(120-160BPM)rate	No	No	No	Arrive at the hospital late, in well-established labor	Assisted	3500	Male	9	Alive	No	Alive	Yes	Yes
Sekotoure	34	3	Married	Secondary education	YES	2	No	1	32	Ultrasound	Normal(120-160BPM)rate	Yes	No	No	Maternal Infection	Cesarean section	2500	Male	10	Alive	No	Alive	No	No
Bugando	25	0	Married	Secondary education	YES	2	No	1	27	Self report of the last Alive menstrual period	Normal(120-160BPM)rate	Yes	Yes	Yes		Cesarean section	1400	Female	10	Alive	No	Alive	No	Yes
Bugando	23	1	Married	Primary education	YES	3	No	1	30	Self report of the last Alive menstrual period	Normal(120-160BPM)rate	No	Yes	Yes		Cesarean section	2150	Female	9	Alive	No	Alive	No	No
Sengerema	31	6	Married	Primary education	YES	1	Yes	2	32	Ultrasound	Not detectable	No	No	No	Arrive at the hospital late, in well-established labor	Normal Vaginal	900	Male	0	Stillbirth
								2			Normal(120-160BPM)rate						900	Female	3	Alive	No	Alive	No	Yes
Sengerema	19	1	Married	Primary education	YES	5	Yes	2	30	Self report of the last Alive menstrual period	Normal(120-160BPM)rate	No	No	No	Arrive at the hospital late, in well-established labor	Normal Vaginal	1700	Male	9	Alive	Yes	Alive	No	Yes
								2			Normal(120-160BPM)rate						1700	Male	10	Alive	No	Alive	No	No
Sengerema	29	5	Married	Secondary education	YES	3	No	1	28	Self report of the last Alive menstrual period	Normal(120-160BPM)rate	No	No	No	Arrive at the hospital late, in well-established labor	Normal Vaginal	1900	Male	9	Alive	No	Alive	No	Yes
Sengerema	25	3	Married	Primary education	YES	5	No	1	28	Self report of the last Alive menstrual period	Not measured	No	No	No	Arrive at the hospital late, in well-established labor	Normal Vaginal	1800	Female	9	Alive	Yes	Alive	No	Yes
Sengerema	24	5	Married	Primary education	YES	2	No	1	28	Self report of the last Alive menstrual period	Normal(120-160BPM)rate	No	No	No	Arrive at the hospital late, in well-established labor	Normal Vaginal	1200	Female	8	Alive	No	Alive	No	Yes
Sengerema	18	1	Married	Primary education	YES	1	No	1	28	Self report of the last Alive menstrual period	Not detectable	No	No	No	Arrive at the hospital late, in well-established labor	Normal Vaginal	1500	Female	0	Stillbirth
Sengerema	25	2	Married	Primary education	YES	4	Yes	2	34	Self report of the last Alive menstrual period	Normal(120-160BPM)rate	No	No	No	Arrive at the hospital late, in well-established labor	Normal Vaginal	2200	Male	10	Alive	No	Alive	No	No
								2			Normal(120-160BPM)rate						1900	Male	10	Alive	No	Alive	No	Yes
Sekotoure	28	2	Married	College and above	YES	3	No	1	28	Ultrasound	Normal(120-160BPM)rate	Yes	Yes	Yes		Normal Vaginal	2100	Male	10	Alive	No	Alive	No	No
Sekotoure	21	0	Married	Secondary education	YES	4	No	1	34	Self report of the last Alive menstrual period	Normal(120-160BPM)rate	No	No	No	Arrive at the hospital late, in well-established labor	Normal Vaginal	2600	Male	10	Alive	No	Alive	Yes	Yes
Bugando	30	2	Married	Secondary education	YES	5	No	1	34	Self report of the last Alive menstrual period & Ultrasound	Normal(120-160BPM)rate	No	No	Yes		Cesarean section	2100	Female	10	Alive	No	Alive	No	Yes
Bugando	24	0	Married	Secondary education	YES	3	No	1	33	Self report of the last Alive menstrual period	Normal(120-160BPM)rate	Yes	Yes	Yes		Normal Vaginal	1500	Male	9	Alive	No	Alive	No	Yes
Bugando	34	1	Married	Secondary education	YES	4	No	1	34	Self report of the last Alive menstrual period	Normal(120-160BPM)rate	No	Yes	Yes		Normal Vaginal	1700	Female	10	Alive	No	Alive	No	Yes
Bugando	29	0	Married	College and above	YES	4	No	1	32	Self report of the last Alive menstrual period	Normal(120-160BPM)rate	No	No	Yes		Normal Vaginal	1300	Male	0	Stillbirth
Bugando	23	2	Married	College and above	YES	5	No	1	34	Self report of the last Alive menstrual period & Ultrasound	Normal(120-160BPM)rate	No	No	Yes		Normal Vaginal	1900	Male	9	Alive	No	Alive	No	Yes
Bugando	35	2	Married	Secondary education	YES	4	No	1	31	Self report of the last Alive menstrual period	Abnormal BPM	No	No	Yes		Normal Vaginal	1000	Female	0	Stillbirth
Bugando	26	3	Married	Secondary education	YES	4	No	1	34	Self report of the last Alive menstrual period & Ultrasound	Normal(120-160BPM)rate	No	No	Yes		Cesarean section	1750	Female	9	Alive	No	Alive	No	Yes
Bugando	28	2	Married	Primary education	YES	4	No	1	33	Self report of the last Alive menstrual period & Ultrasound	Normal(120-160BPM)rate	No	No	Yes		Cesarean section	1600	Male	6	Alive	Yes	Death	No	Yes
Sekotoure	18	0	Married	Primary education	YES	4	No	1	29	Self report of the last Alive menstrual period & Fundal height	Not measured	No	No	No	Arrive at the hospital late, in well-established labor	Normal Vaginal	2500	Female	10	Alive	No	Alive	No	No
Sekotoure	19	0	Single	Secondary education	YES	3	No	1	34	Self report of the last Alive menstrual period	Normal(120-160BPM)rate	No	No	No	Arrive at the hospital late, in well-established labor	Normal Vaginal	3000	Female	10	Alive	No	Alive	No	No
Sekotoure	21	1	Married	Secondary education	YES	1	No	1	34	Self report of the last Alive menstrual period	Not measured	No	No	No	Arrive at the hospital late, in well-established labor	Normal Vaginal	2500	Male	10	Alive	No	Alive	No	No
Bugando	26	2	Married	Secondary education	YES	2	No	1	33	Self report of the last Alive menstrual period	Normal(120-160BPM)rate	No	Yes	Yes		Normal Vaginal	1750	Female	9	Alive	No	Alive	No	Yes
Bugando	35	3	Married	Secondary education	YES	3	No	1	32	Self report of the last Alive menstrual period	Normal(120-160BPM)rate	No	No	Yes		Normal Vaginal	1800	Male	9	Alive	No	Alive	No	Yes
Bugando	20	0	Married	Primary education	YES	4	No	1	33	Ultrasound	Normal(120-160BPM)rate	No	Yes	Yes		Normal Vaginal	2000	Male	10	Alive	No	Alive	No	Yes
Bugando	21	0	Married	Secondary education	YES	5	No	1	34	Ultrasound	Normal(120-160BPM)rate	No	Yes	Yes		Cesarean section	2200	Female	10	Alive	No	Alive	No	Yes
Bugando	17	0	Single	Primary education	YES	3	No	1	33	Ultrasound	Normal(120-160BPM)rate	No	Yes	Yes		Normal Vaginal	1800	Male	9	Alive	No	Alive	No	Yes
Sengerema	42	6	Married	Primary education	YES	3	No	1	28	Self report of the last Alive menstrual period	Normal(120-160BPM)rate	No	No	No	Arrive at the hospital late, in well-established labor	Normal Vaginal	1200	Female	8	Alive	No	Alive	No	Yes
Sengerema	25	3	Married	Primary education	YES	2	No	1	28	Self report of the last Alive menstrual period	Normal(120-160BPM)rate	No	No	No	Arrive at the hospital late, in well-established labor	Normal Vaginal	1800	Female	10	Alive	No	Alive	No	Yes
Sengerema	30	6	Married	Primary education	YES	4	No	1	32	Self report of the last Alive menstrual period	Normal(120-160BPM)rate	No	No	No	Arrive at the hospital late, in well-established labor	Normal Vaginal	2000	Female	10	Alive	No	Alive	No	Yes
Sengerema	34	6	Married	Secondary education	YES	3	No	1	28	Self report of the last Alive menstrual period	Not measured	No	No	No	Arrive at the hospital late, in well-established labor	Normal Vaginal	1400	Female	8	Alive	Yes	Alive	No	Yes
Sengerema	18	1	Married	Primary education	YES	2	No	1	30	Self report of the last Alive menstrual period	Normal(120-160BPM)rate	No	No	No	Arrive at the hospital late, in well-established labor	Normal Vaginal	2100	Male	10	Alive	No	Alive	No	Yes
Sengerema	25	2	Married	Primary education	YES	3	No	1	32	Self report of the last Alive menstrual period	Normal(120-160BPM)rate	No	No	No	Arrive at the hospital late, in well-established labor	Normal Vaginal	2100	Male	6	Alive	No	Alive	No	Yes
Sengerema	20	1	Married	Primary education	YES	3	No	1	34	Self report of the last Alive menstrual period	Normal(120-160BPM)rate	No	No	No	Arrive at the hospital late, in well-established labor	Normal Vaginal	2700	Male	10	Alive	No	Alive	No	No
Sengerema	26	5	Married	Primary education	YES	2	No	1	28	Self report of the last Alive menstrual period	Normal(120-160BPM)rate	Yes	No	No	Arrive at the hospital late, in well-established labor	Normal Vaginal	1800	Male	9	Alive	No	Alive	No	Yes
Sengerema	31	8	Married	Primary education	YES	2	No	1	28	Self report of the last Alive menstrual period	Normal(120-160BPM)rate	No	No	No	Arrive at the hospital late, in well-established labor	Normal Vaginal	1600	Female	7	Alive	Yes	Alive	No	Yes
Bugando	25	0	Single	Secondary education	YES	2	No	1	28	Self report of the last Alive menstrual period	Normal(120-160BPM)rate	No	Yes	Yes		Cesarean section	1400	Female	9	Alive	No	Death	No	Yes
Bugando	24	0	Married	Primary education	YES	1	Yes	2	27	Self report of the last Alive menstrual period	Abnormal BPM	No	No	No	Dexamethasone was out of stock	Normal Vaginal	1200	Male	4	Alive	No	Death	Yes	Yes
								2			Not measured						1100	Female	0	Stillbirth
Bugando	26	0	Married	No formal education	YES	1	No	1	27	Self report of the last Alive menstrual period	Normal(120-160BPM)rate	No	Yes	Yes		Cesarean section	1250	Female	9	Alive	Yes	Alive	No	Yes
Nyamagana	41	2	Married	Primary education	YES	4		3	28	Fundal height	Normal(120-160BPM)rate	Yes	Yes	No	Arrive at the hospital late, in well-established labor	Cesarean section	500	Female	0	Stillbirth
								3			Normal(120-160BPM)rate						1600	Male	10	Alive	No	Alive	No	Yes
								3			Normal(120-160BPM)rate						1500	Female	10	Alive	No	Alive	No	Yes
Nyamagana	34	4	Married	Primary education	YES	5		3	32	Fundal height	Normal(120-160BPM)rate	No	Yes	No	Not Prescribed, without medical reason	Normal Vaginal	1600	Male	0	Stillbirth
								3			Not detectable						1700	Male	10	Alive	No	Alive	No	No
								3			Normal(120-160BPM)rate						2200	Male	10	Alive	No	Alive	No	No
Bugando	23	2	Married	Primary education	YES	2		3	30	Ultrasound	Normal(120-160BPM)rate	No	No	No	Arrive at the hospital late, in well-established labor	Cesarean section	1000	Female	8	Alive	No	Alive	No	No
								3			Normal(120-160BPM)rate						1000	Female	6	Alive	Yes	Death	No	No
								3			Normal(120-160BPM)rate						1600	Female	10	Alive	Yes	Alive	No	No
Bugando	32	1	Married	College and above	YES	2		3	29	Ultrasound	Normal(120-160BPM)rate	No	Yes	Yes		Cesarean section	800	Female	9	Alive	Yes	Death	Yes	No
								3			Normal(120-160BPM)rate						1250	Female	9	Alive	Yes	Death	Yes	No
								3			Normal(120-160BPM)rate						1750	Male	10	Alive	No	Alive	No	No
Sengerema	24	4	Married	Primary education	YES	4	Yes	2	34	Self report of the last Alive menstrual period	Normal(120-160BPM)rate	No	Yes	No	Arrive at the hospital late, in well-established labor	Normal Vaginal	1200	Female	9	Alive	No	Alive	No	No
								2			Normal(120-160BPM)rate						1500	Female	8	Alive	No	Alive	No	No
								2			Normal(120-160BPM)rate						1200	Female	10	Alive	No	Alive	No	No
Sengerema	26	4	Married	Primary education	YES	4	Yes	2	34	Self report of the last Alive menstrual period	Normal(120-160BPM)rate	No	No	No	Arrive at the hospital late, in well-established labor	Assisted	1500	Female	10	Alive	No	Alive	No	Yes
Sengerema	23	0	Married	Secondary education	YES	4	Yes	2	32	Self report of the last Alive menstrual period	Normal(120-160BPM)rate	No	No	No	Arrive at the hospital late, in well-established labor	Normal Vaginal	2000	Male	8	Alive	Yes	Alive	No	Yes
								2			Normal(120-160BPM)rate						2200	Male	6	Alive	No	Death	No	Yes
Nyamagana	35	1	Married	Primary education	YES	3	Yes	2	32	Ultrasound	Normal(120-160BPM)rate	No	No	No	Arrive at the hospital late, in well-established labor	Normal Vaginal	2200	Female	10	Alive	No	Alive	No	Yes
								2			Abnormal BPM						2000	Female	10	Alive	Yes	Alive	No	Yes
Sekotoure	30	1	Single	Secondary education	YES	6	Yes	2	34	Self report of the last Alive menstrual period	Not detectable	No	Yes	Yes		Normal Vaginal	2100	Female	10	Alive	No	Alive	No	No
								2			Normal(120-160BPM)rate						2000	Female	10	Alive	No	Alive	No	Yes
Bugando	32	2	Married	Secondary education	YES	4	Yes	2	34	Ultrasound	Normal(120-160BPM)rate	No	Yes	No	Arrive at the hospital late, in well-established labor	Cesarean section	2300	Male	10	Alive	No	Alive	No	No
								2			Normal(120-160BPM)rate						2100	Female	10	Alive	No	Alive	No	No
Sengerema	37	2	Married	Secondary education	YES	4	Yes	2	34	Self report of the last Alive menstrual period	Normal(120-160BPM)rate	No	No	No	Arrive at the hospital late, in well-established labor	Normal Vaginal	1900	Male	6	Alive	Yes	Alive	No	No
								2			Normal(120-160BPM)rate						1900	Male	8	Alive	No	Alive	No	No
Sengerema	19	1	Married	Primary education	YES	4	Yes	2	34	Self report of the last Alive menstrual period	Normal(120-160BPM)rate	No	Yes	No	Arrive at the hospital late, in well-established labor	Normal Vaginal	2100	Male	8	Alive	No	Alive	No	Yes
								2			Normal(120-160BPM)rate						1500	Male	6	Alive	Yes	Alive	No	Yes
Bugando	34	1	Married	Secondary education	YES	3	Yes	2	34	Self report of the last Alive menstrual period & Ultrasound	Normal(120-160BPM)rate	No	No	Yes		Normal Vaginal	1950	Female	9	Alive	No	Alive	No	No
								2			Normal(120-160BPM)rate						2200	Female	10	Alive	No	Alive	No	Yes
Sekotoure	24	0	Married	Secondary education	YES	4	Yes	2	32	Ultrasound	Not detectable	No	No	Yes		Cesarean section	2000	Female	10	Alive	No	Alive	No	Yes
								2			Abnormal BPM						1900	Female	10	Alive	No	Alive	No	Yes
Nyamagana	25	2	Married	Primary education	YES	2	Yes	2	29	Fundal height	Normal(120-160BPM)rate	No	No	No	Arrive at the hospital late, in well-established labor	Normal Vaginal	1500	Male	10	Alive	No	Alive	No	No
								2			Normal(120-160BPM)rate						1500	Male	10	Alive	No	Alive	No	No
Bugando	27	1	Married	Secondary education	YES	2	Yes	2	30	Self report of the last Alive menstrual period & Ultrasound	Normal(120-160BPM)rate	Yes	Yes	Yes		Cesarean section	2400	Female	10	Alive	No	Alive	No	No
								2			Normal(120-160BPM)rate						1400	Male	6	Alive	Yes	Alive	No	Yes
Bugando	35	5	Married	Secondary education	YES	1	Yes	2	28	Ultrasound	Normal(120-160BPM)rate	No	No	No	Other	Normal Vaginal	900	Female	4	Alive	Yes	Death	No	Yes
								2			Not measured						1000	Male	0	Stillbirth
Sengerema	25	1	Married	Primary education	YES	5	Yes	2	34	Self report of the last Alive menstrual period	Normal(120-160BPM)rate	No	Yes	No	Arrive at the hospital late, in well-established labor	Normal Vaginal	1900	Female	7	Alive	Yes	Death	No	No
								2			Normal(120-160BPM)rate						1800	Female	10	Alive	No	Alive	No	Yes
Sekotoure	26	1	Married	Secondary education	YES	4	Yes	2	34	Self report of the last Alive menstrual period & Fundal height	Normal(120-160BPM)rate	No	Yes	No	Intrauterine Fetal Death	Normal Vaginal	1800	Female	0	Stillbirth
								2			Normal(120-160BPM)rate						2000	Female	10	Alive	No	Alive	No	Yes
Sekotoure	38	5	Married	Primary education	YES	3	Yes	2	34	Ultrasound	Not detectable	No	Yes	Yes		Normal Vaginal	2700	Female	10	Alive	No	Alive	No	Yes
								2			Normal(120-160BPM)rate						1400	Female	10	Alive	No	Alive	Yes	Yes
Sengerema	30	3	Married	Primary education	YES	3	Yes	2	32	Self report of the last Alive menstrual period	Normal(120-160BPM)rate	No	Yes	No	Arrive at the hospital late, in well-established labor	Normal Vaginal	1100	Female	10	Alive	No	Alive	No	Yes
								2			Normal(120-160BPM)rate						1300	Female	9	Alive	No	Alive	No	Yes
Nyamagana	28	0	Married	Primary education	YES	4	Yes	2	32	Fundal height	Normal(120-160BPM)rate	No	No	No	Arrive at the hospital late, in well-established labor	Normal Vaginal	1800	Female	10	Alive	No	Alive	No	No
								2			Normal(120-160BPM)rate						900	Male	10	Alive	Yes	Death	No	No
Sengerema	25	0	Married	Primary education	YES	4	Yes	2	34	Self report of the last Alive menstrual period	Normal(120-160BPM)rate	No	No	No	Intrauterine Fetal Death	Normal Vaginal	1000	Male	0	Stillbirth
								2			Normal(120-160BPM)rate						2000	Female	9	Alive	No	Alive	No	No
Sengerema	27	3	Married	Primary education	YES	4	Yes	2	34	Self report of the last Alive menstrual period	Normal(120-160BPM)rate	No	No	No	Arrive at the hospital late, in well-established labor	Normal Vaginal	1700	Female	9	Alive	No	Alive	No	No
								2			Abnormal BPM						1800	Female	9	Alive	No	Alive	No	No
Sekotoure	36	4	Married	Secondary education	YES	4	Yes	2	31	Fundal height	Normal(120-160BPM)rate	Yes	Yes	No	Dexamethasone was out of stock	Cesarean section	1500	Female	0	Stillbirth
								2			Normal(120-160BPM)rate						1100	Female	0	Stillbirth
Bugando	34	1	Married	Secondary education	YES	3	Yes	2	34	Ultrasound	Normal(120-160BPM)rate	No	No	No	Arrive at the hospital late, in well-established labor	Assisted	1150	Female	9	Alive	Yes	Alive	No	No
								2			Not detectable						2200	Male	10	Alive	Yes	Alive	No	Yes
Bugando	26	1	Married	Secondary education	YES	3	Yes	2	33	Ultrasound	Normal(120-160BPM)rate	No	No	Yes		Cesarean section	1300	Male	9	Alive	No	Death	No	No
								2			Normal(120-160BPM)rate						1400	Male	8	Alive	No	Death	No	Yes
Bugando	31	3	Married	Secondary education	YES	1	Yes	2	30	Ultrasound	Normal(120-160BPM)rate	No	No	No	Intrauterine Fetal Death	Assisted	1200	Male	0	Stillbirth
								2			Normal(120-160BPM)rate						1000	Female	0	Stillbirth
Nyamagana	24	0	Married	Primary education	YES	5	Yes	2	34	Fundal height	Normal(120-160BPM)rate	Yes	Yes	No	Arrive at the hospital late, in well-established labor	Normal Vaginal	2000	Female	10	Alive	No	Alive	No	Yes
								2			Normal(120-160BPM)rate						1800	Female	10	Alive	No	Alive	No	Yes
Sekotoure	21	0	Married	Primary education	YES	3	Yes	2	34	Self report of the last Alive menstrual period	Normal(120-160BPM)rate	No	No	No	Arrive at the hospital late, in well-established labor	Cesarean section	1700	Female	10	Alive	No	Death	Yes	Yes
								2			Normal(120-160BPM)rate						1800	Female	10	Alive	No	Alive	Yes	Yes
Sekotoure	29	3	Married	Primary education	YES	8	Yes	2	34	Self report of the last Alive menstrual period	Abnormal BPM	No	No	Yes		Cesarean section	2100	Female	10	Alive	No	Alive	No	No
								2			Not detectable						2700	Female	10	Alive	No	Alive	No	Yes
Sekotoure	22	0	Married	Secondary education	YES	3	Yes	2	30	Ultrasound	Not detectable	No	No	No	Arrive at the hospital late, in well-established labor	Cesarean section	1300	Male	7	Alive	Yes	Death	Yes	Yes
								2			Normal(120-160BPM)rate						1100	Female	10	Alive	No	Alive	Yes	No
Bugando	34	3	Married	College and above	YES	4	Yes	2	34	Self report of the last Alive menstrual period	Normal(120-160BPM)rate	No	Yes	No	Arrive at the hospital late, in well-established labor	Normal Vaginal	1500	Female	10	Alive	No	Alive	No	Yes
								2			Normal(120-160BPM)rate						1600	Female	10	Alive	No	Alive	No	Yes
Sekotoure	21	0	Married	Secondary education	YES	4	Yes	2	34	Ultrasound	Normal(120-160BPM)rate	No	No	Yes		Cesarean section	1700	Female	9	Alive	No	Death	Yes	Yes
								2			Normal(120-160BPM)rate						1800	Female	8	Alive	No	Alive	Yes	Yes
Sekotoure	23	1	Married	Secondary education	YES	4	Yes	2	30	Self report of the last Alive menstrual period	Normal(120-160BPM)rate	No	Yes	No	Arrive at the hospital late, in well-established labor	Normal Vaginal	1700	Female	10	Alive	No	Death	Yes	Yes
								2			Normal(120-160BPM)rate						2200	Female	10	Alive	Yes	Alive	No	Yes
Sekotoure	24	0	Married	Secondary education	YES	3	Yes	2	31	Ultrasound	Not measured	No	No	No	Arrive at the hospital late, in well-established labor	Normal Vaginal	1300	Female	0	Stillbirth
								2			Not measured						1500	Female	9	Alive	No	Alive	Yes	Yes
Sengerema	30	5	Married	Primary education	YES	5	Yes	2	34	Self report of the last Alive menstrual period	Normal(120-160BPM)rate	No	No	Yes		Normal Vaginal	2000	Female	10	Alive	No	Alive	No	No
								2			Normal(120-160BPM)rate						1500	Female	10	Alive	No	Alive	No	Yes
Sengerema	22	1	Married	Primary education	YES	3	Yes	2	32	Self report of the last Alive menstrual period	Normal(120-160BPM)rate	No	No	No	Not Prescribed, without medical reason	Normal Vaginal	1100	Male	8	Alive	No	Alive	No	No
								2			Normal(120-160BPM)rate						1100	Female	9	Alive	No	Alive	No	Yes
Sengerema	24	1	Married	Primary education	YES	1	Yes	2	30	Self report of the last Alive menstrual period	Not measured	No	No	No	Not Prescribed, without medical reason	Normal Vaginal	1600	Male	9	Alive	No	Alive	No	Yes
								2			Normal(120-160BPM)rate						1500	Male	9	Alive	No	Alive	No	Yes
Sekotoure	31	3	Married	Secondary education	YES	3	Yes	2	34	Ultrasound	Normal(120-160BPM)rate	No	Yes	No	Not Prescribed, without medical reason	Normal Vaginal	1500	Female	7	Alive	Yes	Death	Yes	No
								2			Normal(120-160BPM)rate						1700	Female	10	Alive	No	Alive	No	Yes
Sekotoure	34	5	Married	Primary education	YES	1	Yes	2	30	Ultrasound	Normal(120-160BPM)rate	No	Yes	No	Intrauterine Fetal Death	Normal Vaginal	1300	Male	0	Stillbirth
								2			Normal(120-160BPM)rate						1000	Male	6	Alive	Yes	Death	Yes	Yes
Bugando	22	0	Married	No formal education	YES	3	Yes	2	34	Self report of the last Alive menstrual period & Fundal height	Not detectable	No	No	No	Arrive at the hospital late, in well-established labor	Normal Vaginal	2300	Male	10	Alive	No	Alive	No	Yes
								2			Normal(120-160BPM)rate						2400	Male	10	Alive	No	Alive	No	No
Sekotoure	23	0	Married	Secondary education	YES	3	Yes	2	33	Self report of the last Alive menstrual period	Not detectable	No	No	No	Not Prescribed, without medical reason	Normal Vaginal	1500	Male	9	Alive	Yes	Death	Yes	Yes
								2			Normal(120-160BPM)rate						2000	Male	10	Alive	No	Alive	No	No
Sengerema	29	0	Married	Secondary education	YES	3	Yes	2	32	Self report of the last Alive menstrual period	Normal(120-160BPM)rate	No	No	No	Arrive at the hospital late, in well-established labor	Cesarean section	1400	Male	9	Alive	No	Alive	No	Yes
								2			Not detectable						1600	Male	9	Alive	No	Alive	No	No
Sengerema	20	0	Single	Secondary education	YES	3	Yes	2	32	Self report of the last Alive menstrual period	Normal(120-160BPM)rate	No	No	No	Arrive at the hospital late, in well-established labor	Normal Vaginal	1500	Female	8	Alive	Yes	Alive	No	Yes
								2			Normal(120-160BPM)rate						1500	Male	7	Alive	Yes	Alive	No	Yes
Sekotoure	24	2	Married	Primary education	YES	3	Yes	2	28	Ultrasound	Normal(120-160BPM)rate	No	No	No	Not Prescribed, without medical reason	Assisted	1700	Male	4	Alive	Yes	Death	Yes	Yes
								2			Normal(120-160BPM)rate						1500	Male	8	Alive	Yes	Alive	Yes	Yes
Nyamagana	31	3	Married	Primary education	YES	4	Yes	2	34	Fundal height	Normal(120-160BPM)rate	No	No	No	Arrive at the hospital late, in well-established labor	Normal Vaginal	1600	Male	10	Alive	No	Alive	No	Yes
								2			Normal(120-160BPM)rate						1500	Female	10	Alive	No	Alive	No	Yes
Sengerema	20	0	Married	Secondary education	YES	2	Yes	2	32	Self report of the last Alive menstrual period	Normal(120-160BPM)rate	No	No	No	Arrive at the hospital late, in well-established labor	Normal Vaginal	2000	Female	9	Alive	No	Alive	No	Yes
								2			Normal(120-160BPM)rate						1500	Female	9	Alive	No	Alive	No	Yes
Sengerema	23	0	Married	Primary education	YES	1	Yes	2	30	Self report of the last Alive menstrual period	Not detectable	No	No	No	Arrive at the hospital late, in well-established labor	Normal Vaginal	1000	Female	9	Alive	No	Alive	No	No
								2			Normal(120-160BPM)rate						1000	Male	9	Alive	No	Alive	No	Yes
Sekotoure	26	2	Married	Primary education	YES	5	Yes	2	34	Self report of the last Alive menstrual period	Normal(120-160BPM)rate	No	No	Yes		Assisted	2000	Female	10	Alive	No	Alive	No	Yes
								2			Normal(120-160BPM)rate						2500	Female	10	Alive	No	Alive	No	No
Nyamagana	36	2	Married	Primary education	YES	3	Yes	2	28	Fundal height	Normal(120-160BPM)rate	No	No	No	Arrive at the hospital late, in well-established labor	Normal Vaginal	1500	Female	10	Alive	Yes	Alive	No	No
								2			Normal(120-160BPM)rate						1800	Female	10	Alive	Yes	Alive	No	No
Sengerema	23	0	Married	Primary education	YES	3	Yes	2	33	Self report of the last Alive menstrual period	Abnormal BPM	Yes	Yes	No	Arrive at the hospital late, in well-established labor	Normal Vaginal	1000	Female	9	Alive	No	Alive	No	Yes
								2			Normal(120-160BPM)rate						1000	Male	9	Alive	No	Death	No	No
Sengerema	20	0	Married	No formal education	YES	4	Yes	2	34	Self report of the last Alive menstrual period	Normal(120-160BPM)rate	No	No	No	Arrive at the hospital late, in well-established labor	Normal Vaginal	1500	Male	6	Alive	Yes	Alive	No	Yes
								2			Normal(120-160BPM)rate						1500	Female	9	Alive	No	Alive	No	No
Sengerema	32	6	Married	Primary education	YES	3	Yes	2	34	Self report of the last Alive menstrual period	Normal(120-160BPM)rate	No	No	No	Not Prescribed, without medical reason	Normal Vaginal	1200	Female	5	Stillbirth
								2			Not detectable						1300	Male	9	Alive	No	Alive	No	No
Sengerema	37	6	Married	Primary education	YES	4	Yes	2	34	Self report of the last Alive menstrual period	Normal(120-160BPM)rate	No	No	No	Not Prescribed, without medical reason	Cesarean section	1500	Male	6	Alive	Yes	Death	No	No
								2			Normal(120-160BPM)rate						1500	Male	8	Alive	No	Alive	No	Yes
Bugando	32	2	Married	Secondary education	YES	3	Yes	2	34	Ultrasound	Normal(120-160BPM)rate	No	No	Yes		Cesarean section	1800	Female	8	Alive	Yes	Death	No	Yes
								2			Normal(120-160BPM)rate						1500	Male	9	Alive	Yes	Alive	No	Yes
Sekotoure	25	1	Married	Primary education	YES	4	Yes	2	34	Ultrasound	Normal(120-160BPM)rate	No	No	Yes		Assisted	2300	Male	0	Stillbirth
								2			Normal(120-160BPM)rate						2400	Male	10	Alive	No	Alive	No	Yes
Sekotoure	24	2	Married	Primary education	YES	3	Yes	2	32	Ultrasound	Normal(120-160BPM)rate	No	No	Yes		Assisted	2300	Male	10	Alive	No	Alive	No	No
								2			Normal(120-160BPM)rate						1500	Female	10	Alive	No	Alive	Yes	No
Sekotoure	21	2	Married	Primary education	YES	4	Yes	2	31	Ultrasound	Normal(120-160BPM)rate	No	Yes	Yes		Normal Vaginal	1800	Male	10	Alive	No	Alive	No	No
								2			Normal(120-160BPM)rate						2000	Female	9	Alive	No	Alive	No	Yes
Sengerema	25	4	Married	Primary education	YES	2	Yes	2	30	Self report of the last Alive menstrual period	Normal(120-160BPM)rate	No	No	No	Arrive at the hospital late, in well-established labor	Normal Vaginal	1000	Female	10	Alive	No	Alive	No	No
								2			Normal(120-160BPM)rate						2000	Male	10	Alive	No	Alive	No	Yes
Sekotoure	23	0	Married	Primary education	YES	5	Yes	2	30	Self report of the last Alive menstrual period	Normal(120-160BPM)rate	No	No	No	Not Prescribed, without medical reason	Normal Vaginal	1000	Female	7	Alive	Yes	Death	Yes	Yes
								2			Normal(120-160BPM)rate						1300	Female	9	Alive	No	Death	Yes	No
Sengerema	27	2	Married	Primary education	YES	5	Yes	2	34	Self report of the last Alive menstrual period	Normal(120-160BPM)rate	Yes	Yes	No	Arrive at the hospital late, in well-established labor	Normal Vaginal	1900	Female	10	Alive	No	Alive	No	No
								2			Normal(120-160BPM)rate						1900	Male	9	Alive	No	Alive	No	No
Sengerema	28	1	Married	Primary education	YES	3	Yes	2	28	Self report of the last Alive menstrual period	Normal(120-160BPM)rate	No	Yes	No	Arrive at the hospital late, in well-established labor	Normal Vaginal	1000	Female	8	Alive	No	Alive	No	Yes
								2			Normal(120-160BPM)rate						1000	Male	9	Alive	No	Alive	No	No
Sekotoure	29	2	Married	Secondary education	YES	4	Yes	2	34	Self report of the last Alive menstrual period	Normal(120-160BPM)rate	No	No	No	Arrive at the hospital late, in well-established labor	Normal Vaginal	1800	Female	10	Alive	Yes	Alive	Yes	No
								2			Normal(120-160BPM)rate						1900	Female	10	Alive	Yes	Alive	Yes	No
Sengerema	26	2	Married	Primary education	YES	2	Yes	2	34	Ultrasound	Normal(120-160BPM)rate	No	Yes	Yes		Normal Vaginal	1750	Female	10	Alive	No	Alive	No	No
								2			Normal(120-160BPM)rate						1750	Female	10	Alive	No	Alive	No	No
Sengerema	27	4	Married	Primary education	YES	6	Yes	2	28	Self report of the last Alive menstrual period	Normal(120-160BPM)rate	No	No	No	Not Prescribed, without medical reason	Normal Vaginal	1000	Female	4	Alive	Yes	Death	No	No
								2			Not detectable						1000	Male	6	Alive	Yes	Death	No	Yes
Sengerema	36	4	Married	Primary education	YES	3	Yes	2	32	Self report of the last Alive menstrual period	Not detectable	No	No	No	Not Prescribed, without medical reason	Normal Vaginal	1000	Female	9	Alive	No	Alive	No	Yes
								2			Normal(120-160BPM)rate						1000	Male	7	Alive	No	Alive	No	Yes
Sengerema	30	3	Married	Primary education	YES	4	Yes	2	32	Self report of the last Alive menstrual period	Normal(120-160BPM)rate	No	Yes	No	Not Prescribed, without medical reason	Normal Vaginal	1500	Female	9	Alive	No	Alive	No	Yes
								2			Normal(120-160BPM)rate						2000	Male	10	Alive	No	Alive	No	Yes
Sengerema	25	3	Married	Primary education	YES	4	Yes	2	32	Self report of the last Alive menstrual period	Normal(120-160BPM)rate	No	Yes	No	Not Prescribed, without medical reason	Normal Vaginal	1400	Male	2	Alive	Yes	Death	No	Yes
								2			Normal(120-160BPM)rate						1600	Male	9	Alive	No	Alive	No	No
Sengerema	27	5	Married	Primary education	YES	3	Yes	2	32	Self report of the last Alive menstrual period	Normal(120-160BPM)rate	No	No	No	Not Prescribed, without medical reason	Normal Vaginal	900	Male	5	Alive	Yes	Death	No	No
								2			Normal(120-160BPM)rate						1000	Male	6	Alive	Yes	Alive	No	Yes
Bugando	22	0	Married	Secondary education	YES	2	Yes	2	30	Self report of the last Alive menstrual period & Ultrasound	Normal(120-160BPM)rate	No	Yes	Yes		Cesarean section	1500	Female	7	Alive	No	Death	No	Yes
								2			Not detectable						1800	Male	8	Alive	Yes	Alive	No	No
Bugando	36	1	Married	College and above	YES	3	Yes	2	33	Self report of the last Alive menstrual period	Not detectable	No	No	Yes		Normal Vaginal	2100	Male	10	Alive	No	Alive	No	No
								2			Not detectable						1800	Female	10	Alive	No	Alive	No	Yes
Bugando	34	4	Married	No formal education	YES	3	Yes	2	34	Self report of the last Alive menstrual period & Fundal height	Normal(120-160BPM)rate	No	No	No	Arrive at the hospital late, in well-established labor	Normal Vaginal	2400	Female	10	Alive	No	Alive	No	No
								2			Not detectable						2000	Female	10	Alive	No	Alive	No	Yes
Bugando	34	3	Married	College and above	YES	4	Yes	2	34	Ultrasound	Normal(120-160BPM)rate	No	No	No	Arrive at the hospital late, in well-established labor	Cesarean section	2050	Female	10	Alive	No	Alive	No	No
								2			Normal(120-160BPM)rate						2300	Male	10	Alive	No	Alive	No	Yes
Bugando	27	1	Married	Secondary education	YES	2	Yes	2	29	Self report of the last Alive menstrual period & Fundal height	Normal(120-160BPM)rate	Yes	Yes	Yes		Assisted	1300	Male	9	Alive	No	Alive	No	No
								2			Normal(120-160BPM)rate						1400	Male	9	Alive	No	Alive	No	No
Sengerema	26	4	Married	Secondary education	YES	3	Yes	2	34	Self report of the last Alive menstrual period	Normal(120-160BPM)rate	No	No	No	Arrive at the hospital late, in well-established labor	Normal Vaginal	1300	Female	9	Alive	No	Alive	No	No
								2			Normal(120-160BPM)rate						1500	Female	9	Alive	No	Alive	No	Yes
Bugando	25	1	Married	Secondary education	YES	3	Yes	2	34	Self report of the last Alive menstrual period	Normal(120-160BPM)rate	Yes	No	No	Maternal Infection	Assisted	2500	Male	10	Alive	No	Alive	No	No
								2			Not detectable						2100	Male	9	Alive	No	Alive	No	No
Bugando	33	3	Married	Secondary education	YES	3	Yes	2	33	Self report of the last Alive menstrual period & Fundal height	Normal(120-160BPM)rate	No	Yes	Yes		Cesarean section	1900	Female	10	Alive	No	Alive	No	Yes
								2			Normal(120-160BPM)rate						2000	Male	9	Alive	Yes	Death	No	No
Bugando	24	0	Married	Primary education	YES	1	Yes	2	27	Self report of the last Alive menstrual period	Not detectable	Yes	Yes	No	Arrive at the hospital late, in well-established labor	Normal Vaginal	1200	Male	4	Alive	No	Death	No	Yes
								2			Normal(120-160BPM)rate						1100	Female	0	Stillbirth
Bugando	31	3	Married	College and above	YES	4	Yes	2	34	Self report of the last Alive menstrual period	Normal(120-160BPM)rate	No	No	No	Arrive at the hospital late, in well-established labor	Cesarean section	1950	Female	10	Alive	No	Alive	No	Yes
								2			Normal(120-160BPM)rate						2200	Male	10	Alive	No	Alive	No	No
Sengerema	22	1	Married	Primary education	YES	4	Yes	2	34	Self report of the last Alive menstrual period	Normal(120-160BPM)rate	No	No	No	Not Prescribed, without medical reason	Normal Vaginal	1700	Male	10	Alive	No	Alive	No	No
								2			Normal(120-160BPM)rate						1700	Male	10	Alive	No	Alive	No	Yes
Bugando	26	2	Married	College and above	YES	3	Yes	2	34	Self report of the last Alive menstrual period	Normal(120-160BPM)rate	No	No	Yes		Cesarean section	2350	Female	10	Alive	No	Alive	No	Yes
								2			Normal(120-160BPM)rate						2000	Male	10	Alive	No	Alive	No	Yes
Sekotoure	24	2	Married	Primary education	YES	4	Yes	2	34	Self report of the last Alive menstrual period	Normal(120-160BPM)rate	Yes	No	No	Maternal Infection	Cesarean section	1000	Male	0	Stillbirth
								2			Normal(120-160BPM)rate						1500	Male	8	Alive	Yes	Alive	Yes	Yes
Bugando	23	0	Married	Primary education	YES	2	Yes	2	29	Self report of the last Alive menstrual period	Normal(120-160BPM)rate	No	No	Yes		Cesarean section	2200	Male	9	Alive	No	Alive	No	Yes
								2			Normal(120-160BPM)rate						1900	Female	9	Alive	Yes	Alive	No	Yes
Bugando	25	0	Married	No formal education	YES	2	Yes	2	29	Self report of the last Alive menstrual period	Normal(120-160BPM)rate	No	No	No	Not Prescribed, without medical reason	Cesarean section	1900	Female	9	Alive	No	Alive	No	Yes
								2			Normal(120-160BPM)rate						1950	Male	0	Stillbirth
Bugando	21	0	Married	Secondary education	YES	4	Yes	2	33	Self report of the last Alive menstrual period	Normal(120-160BPM)rate	No	No	Yes		Cesarean section	2300	Female	10	Alive	No	Alive	No	No
								2			Not detectable						1700	Male	9	Alive	No	Alive	No	Yes
Bugando	23	0	Married	Secondary education	YES	4	Yes	2	34	Self report of the last Alive menstrual period	Normal(120-160BPM)rate	No	Yes	No	Other	Cesarean section	2200	Male	9	Alive	No	Alive	No	Yes
								2			Normal(120-160BPM)rate						2200	Female	10	Alive	No	Alive	No	Yes
Bugando	34	3	Married	No formal education	YES	3	Yes	2	34	Ultrasound	Abnormal BPM	No	Yes	No	Arrive at the hospital late, in well-established labor	Cesarean section	2200	Male	10	Alive	No	Alive	No	Yes
								2			Normal(120-160BPM)rate						2000	Male	0	Stillbirth
Bugando	33	4	Married	Primary education	YES	3	No	1	33	Self report of the last Alive menstrual period & Ultrasound	Normal(120-160BPM)rate	No	No	Yes		Cesarean section	1150	Female	9	Alive	No	Alive	No	No
Bugando	20	1	Married	Primary education	YES	3	No	1	33	Self report of the last Alive menstrual period & Ultrasound	Normal(120-160BPM)rate	No	No	Yes		Normal Vaginal	1400	Female	8	Alive	Yes	Death	No	No
Bugando	31	3	Married	Secondary education	YES	4	No	1	34	Self report of the last Alive menstrual period & Ultrasound	Normal(120-160BPM)rate	No	No	Yes		Cesarean section	1750	Male	10	Alive	No	Alive	No	No
Bugando	25	1	Married	Secondary education	YES	4	No	1	34	Self report of the last Alive menstrual period & Ultrasound	Normal(120-160BPM)rate	No	No	Yes		Normal Vaginal	2100	Male	9	Alive	No	Alive	No	Yes
Bugando	32	3	Married	Primary education	YES	3	No	1	34	Self report of the last Alive menstrual period & Ultrasound	Not detectable	No	No	Yes		Cesarean section	2100	Male	10	Alive	No	Alive	No	Yes
Sekotoure	20	0	Married	Secondary education	YES	4	No	1	34	Ultrasound	Normal(120-160BPM)rate	No	Yes	No	Not Prescribed, without medical reason	Cesarean section	2700	Female	10	Alive	No	Alive	Yes	Yes
Sekotoure	38	6	Married	Secondary education	YES	3	No	1	34	Ultrasound	Not detectable	No	No	Yes		Cesarean section	2600	Female	10	Alive	No	Alive	No	No
Sekotoure	21	0	Married	Primary education	YES	6	No	1	34	Self report of the last Alive menstrual period	Not detectable	No	No	No	Not Prescribed, without medical reason	Normal Vaginal	2900	Female	10	Alive	No	Death	Yes	Yes
Sekotoure	30	4	Married	Secondary education	YES	4	No	1	34	Self report of the last Alive menstrual period	Normal(120-160BPM)rate	No	Yes	Yes		Normal Vaginal	2800	Female	10	Alive	No	Alive	No	Yes
Sekotoure	22	1	Married	Secondary education	YES	3	No	1	27	Ultrasound	Not detectable	No	No	Yes		Normal Vaginal	2600	Female	10	Alive	No	Alive	No	Yes
Sengerema	18	0	Married	Primary education	YES	2	No	1	28	Self report of the last Alive menstrual period	Normal(120-160BPM)rate	No	No	No	Not Prescribed, without medical reason	Normal Vaginal	1700	Male	8	Alive	No	Alive	No	Yes
Sengerema	19	0	Married	Primary education	YES	4	No	1	28	Self report of the last Alive menstrual period	Normal(120-160BPM)rate	No	Yes	No	Not Prescribed, without medical reason	Normal Vaginal	1500	Female	9	Alive	No	Alive	No	Yes
Sengerema	40	7	Single	Primary education	YES	4	No	1	32	Self report of the last Alive menstrual period	Normal(120-160BPM)rate	No	No	No	Not Prescribed, without medical reason	Normal Vaginal	2000	Female	9	Alive	No	Alive	No	No
Sengerema	36	4	Married	Primary education	YES	1	No	1	28	Self report of the last Alive menstrual period	Not detectable	No	No	No	Not Prescribed, without medical reason	Normal Vaginal	1400	Female	8	Alive	No	Alive	No	Yes
Sengerema	23	2	Married	Primary education	YES	2	No	1	28	Self report of the last Alive menstrual period	Normal(120-160BPM)rate	No	No	No	Arrive at the hospital late, in well-established labor	Normal Vaginal	1800	Female	0	Stillbirth	Yes			No
Sengerema	25	1	Married	Primary education	YES	3	No	1	32	Self report of the last Alive menstrual period	Normal(120-160BPM)rate	No	No	No	Arrive at the hospital late, in well-established labor	Normal Vaginal	2000	Male	9	Alive	Yes	Alive	No	Yes
Sengerema	18	1	Married	Primary education	YES	3	No	1	28	Self report of the last Alive menstrual period	Normal(120-160BPM)rate	No	No	No	Arrive at the hospital late, in well-established labor	Normal Vaginal	1800	Male	7	Alive	No	Alive	No	No
Sengerema	16	0	Single	Secondary education	YES	1	No	1	28	Self report of the last Alive menstrual period	Normal(120-160BPM)rate	No	No	No	Not Prescribed, without medical reason	Normal Vaginal	1000	Female	5	Alive	Yes	Alive	No	Yes
Sengerema	18	0	Married	Primary education	YES	2	No	1	28	Self report of the last Alive menstrual period	Normal(120-160BPM)rate	No	No	No	Not Prescribed, without medical reason	Normal Vaginal	1800	Male	10	Alive	No	Alive	No	No
Sengerema	24	2	Married	Primary education	YES	3	No	1	28	Self report of the last Alive menstrual period	Normal(120-160BPM)rate	Yes	Yes	Yes		Normal Vaginal	1900	Male	6	Alive	No	Alive	No	No
Sekotoure	32	1	Married	Secondary education	No		No	1	34	Self report of the last Alive menstrual period	Normal(120-160BPM)rate	No	No	No	Intrauterine Fetal Death	Normal Vaginal	1500	Male	0	Stillbirth
Sekotoure	19	0	Married	Primary education	YES	2	No	1	34	Self report of the last Alive menstrual period & Fundal height	Normal(120-160BPM)rate	No	No	Yes		Normal Vaginal	2700	Female	10	Alive	No	Alive	No	Yes
Bugando	20	0	Married	Secondary education	YES	4	No	1	33	Self report of the last Alive menstrual period & Ultrasound	Normal(120-160BPM)rate	No	No	Yes		Normal Vaginal	1400	Male	9	Alive	No	Alive	No	Yes
Bugando	36	1	Married	Secondary education	YES	4	No	1	34	Self report of the last Alive menstrual period & Ultrasound	Normal(120-160BPM)rate	No	No	Yes		Normal Vaginal	1800	Male	10	Alive	No	Alive	No	Yes
Bugando	25	0	Married	College and above	YES	4	No	1	34	Self report of the last Alive menstrual period & Ultrasound	Normal(120-160BPM)rate	No	No	Yes		Cesarean section	2100	Male	10	Alive	No	Alive	No	Yes
Bugando	18	0	Single	Secondary education	YES	3	No	1	34	Self report of the last Alive menstrual period & Ultrasound	Normal(120-160BPM)rate	No	No	Yes		Normal Vaginal	1900	Female	10	Alive	No	Alive	No	Yes
Bugando	21	0	Married	Primary education	YES	4	No	1	33	Self report of the last Alive menstrual period & Ultrasound	Normal(120-160BPM)rate	No	No	Yes		Normal Vaginal	1300	Male	9	Alive	No	Death	No	Yes
Sekotoure	31	4	Married	Primary education	YES	4	No	1	34	Self report of the last Alive menstrual period	Normal(120-160BPM)rate	No	No	Yes		Normal Vaginal	2500	Male	10	Alive	Yes	Alive	Yes	Yes
Sekotoure	31	0	Married	College and above	YES	5	No	1	34	Ultrasound	Not detectable	No	No	No	Not Prescribed, without medical reason	Cesarean section	2600	Male	10	Alive	No	Alive	No	Yes
Sekotoure	19	0	Single	Secondary education	YES	5	No	1	34	Ultrasound	Normal(120-160BPM)rate	No	No	Yes		Normal Vaginal	2500	Female	10	Alive	No	Alive	No	Yes
Sekotoure	22	0	Married	Secondary education	YES	4	No	1	34	Fundal height	Normal(120-160BPM)rate	No	No	No	Not Prescribed, without medical reason	Normal Vaginal	2800	Female	0	Stillbirth
Sekotoure	32	1	Married	Secondary education	YES	2	No	1	30	Ultrasound	Normal(120-160BPM)rate	Yes	No	No	Maternal Infection	Normal Vaginal	2300	Male	0	Stillbirth
Sekotoure	20	0	Married	Secondary education	YES	5	No	1	29	Ultrasound	Normal(120-160BPM)rate	No	No	Yes		Normal Vaginal	2200	Female	10	Alive	No	Alive	No	Yes
Sekotoure	34	2	Married	Primary education	YES	2	No	1	34	Self report of the last Alive menstrual period	Normal(120-160BPM)rate	No	No	No	Arrive at the hospital late, in well-established labor	Assisted	2900	Male	10	Alive	No	Alive	No	Yes
Sekotoure	20	0	Married	Secondary education	YES	4	No	1	34	Self report of the last Alive menstrual period & Ultrasound	Normal(120-160BPM)rate	No	No	No	Dexamethasone was out of stock	Cesarean section	2700	Male	10	Alive	No	Alive	No	Yes
Sekotoure	27	2	Married	Primary education	YES	5	No	1	34	Self report of the last Alive menstrual period	Normal(120-160BPM)rate	No	Yes	No	Arrive at the hospital late, in well-established labor	Normal Vaginal	2400	Male	10	Alive	No	Alive	No	Yes
Sekotoure	25	1	Married	Primary education	YES	3	No	1	33	Self report of the last Alive menstrual period	Not detectable	Yes	Yes	No	Arrive at the hospital late, in well-established labor	Normal Vaginal	2300	Male	10	Alive	No	Alive	No	Yes
Sekotoure	19	0	Single	College and above	YES	6	No	1	32	Self report of the last Alive menstrual period	Normal(120-160BPM)rate	No	No	Yes		Normal Vaginal	2200	Male	10	Alive	No	Alive	No	No
Sekotoure	20	0	Single	Primary education	YES	4	No	1	33	Self report of the last Alive menstrual period	Normal(120-160BPM)rate	No	No	Yes		Normal Vaginal	2500	Female	10	Alive	No	Alive	No	Yes
Sekotoure	24	0	Married	Secondary education	YES	2	No	1	30	Ultrasound	Not detectable	No	No	Yes		Normal Vaginal	2400	Male	10	Alive	No	Alive	No	No
Sekotoure	32	4	Married	College and above	YES	5	No	1	33	Ultrasound	Normal(120-160BPM)rate	No	Yes	Yes		Normal Vaginal	2700	Female	10	Alive	No	Alive	No	Yes
Sekotoure	21	0	Married	Secondary education	YES	4	No	1	32	Self report of the last Alive menstrual period	Normal(120-160BPM)rate	No	Yes	Yes		Normal Vaginal	2300	Male	10	Alive	No	Alive	No	Yes
Sekotoure	27	0	Married	Primary education	YES	3	No	1	33	Self report of the last Alive menstrual period	Normal(120-160BPM)rate	Yes	Yes	No	Maternal Infection	Normal Vaginal	3000	Male	10	Alive	No	Alive	Yes	Yes
Bugando	40	2	Married	College and above	YES	1	No	1	27	Self report of the last Alive menstrual period & Fundal height	Normal(120-160BPM)rate	No	Yes	No	Intrauterine Fetal Death	Normal Vaginal	1350	Female	0	Stillbirth
Sengerema	15	0	Married	Primary education	YES	3	No	1	28	Self report of the last Alive menstrual period	Normal(120-160BPM)rate	No	Yes	No	Arrive at the hospital late, in well-established labor	Normal Vaginal	1800	Female	8	Alive	Yes	Alive	No	No
Sengerema	19	0	Married	Secondary education	YES	3	No	1	32	Self report of the last Alive menstrual period	Normal(120-160BPM)rate	No	No	No	Arrive at the hospital late, in well-established labor	Normal Vaginal	2100	Male	8	Alive	Yes	Alive	No	No
Sengerema	28	7	Married	Primary education	YES	3	No	1	28	Self report of the last Alive menstrual period	Normal(120-160BPM)rate	No	No	No	Not Prescribed, without medical reason	Normal Vaginal	1000	Female	0	Stillbirth
Sengerema	16	0	Single	Secondary education	YES	1	No	1	28	Self report of the last Alive menstrual period	Normal(120-160BPM)rate	No	No	No	Arrive at the hospital late, in well-established labor	Normal Vaginal	1000	Female	6	Alive	Yes	Alive	No	No
Sengerema	20	0	Married	Primary education	YES	2	No	1	28	Self report of the last Alive menstrual period	Not detectable	Yes	Yes	No	Arrive at the hospital late, in well-established labor	Cesarean section	1000	Female	0	Stillbirth
Sengerema	28	3	Married	Primary education	YES	5	No	1	34	Self report of the last Alive menstrual period	Normal(120-160BPM)rate	No	No	No	Arrive at the hospital late, in well-established labor	Cesarean section	2100	Male	8	Alive	Yes	Alive	No	No
Bugando	39	6	Married	Primary education	YES	3	No	1	32	Self report of the last Alive menstrual period & Ultrasound	Normal(120-160BPM)rate	No	No	Yes		Normal Vaginal	1200	Male	10	Alive	No	Alive	No	No
Bugando	18	0	Married	Primary education	YES	4	No	1	34	Self report of the last Alive menstrual period & Ultrasound	Normal(120-160BPM)rate	No	Yes	Yes		Normal Vaginal	1800	Male	10	Alive	No	Alive	No	No
Bugando	24	0	Married	Secondary education	YES	5	No	1	34	Self report of the last Alive menstrual period & Ultrasound	Normal(120-160BPM)rate	No	Yes	Yes		Normal Vaginal	2100	Female	10	Alive	No	Alive	No	Yes
Bugando	17	0	Single	Secondary education	YES	3	No	1	34	Self report of the last Alive menstrual period & Ultrasound	Normal(120-160BPM)rate	No	Yes	Yes		Normal Vaginal	1300	Male	9	Alive	No	Alive	No	No
Bugando	27	1	Married	Primary education	YES	3	No	1	33	Self report of the last Alive menstrual period & Ultrasound	Not detectable	No	No	Yes		Assisted	1400	Male	10	Alive	No	Alive	No	Yes
Bugando	28	0	Married	College and above	YES	2	No	1	31	Ultrasound	Not detectable	Yes	Yes	Yes		Cesarean section	1750	Female	9	Alive	No	Alive	No	No
Bugando	18	0	Married	Primary education	YES	2	No	1	30	Self report of the last Alive menstrual period & Ultrasound	Normal(120-160BPM)rate	No	No	Yes		Cesarean section	1700	Female	8	Alive	Yes	Alive	No	No
Bugando	18	0	Single	Primary education	YES	2	No	1	34	Ultrasound	Normal(120-160BPM)rate	Yes	Yes	No	Intrauterine Fetal Death	Normal Vaginal	2100	Female	0	Stillbirth
Bugando	22	0	Single	Secondary education	YES	3	No	1	34	Self report of the last Alive menstrual period	Normal(120-160BPM)rate	No	No	No	Arrive at the hospital late, in well-established labor	Normal Vaginal	2400	Female	10	Alive	No	Alive	No	No
Bugando	20	2	Married	Primary education	YES	1	No	1	27	Self report of the last Alive menstrual period & Fundal height	Normal(120-160BPM)rate	No	No	Yes		Assisted	1400	Male	7	Alive	Yes	Alive	Yes	No
Bugando	24	1	Single	Secondary education	YES	3	No	1	33	Self report of the last Alive menstrual period	Normal(120-160BPM)rate	No	No	No	Arrive at the hospital late, in well-established labor	Normal Vaginal	2100	Female	9	Alive	No	Alive	No	No
Sekotoure	27	0	Married	Primary education	YES	3	No	1	27	Self report of the last Alive menstrual period	Normal(120-160BPM)rate	No	No	Yes		Normal Vaginal	2300	Male	10	Alive	No	Alive	No	No
Bugando	32	0	Married	College and above	YES	2	No	1	29	Ultrasound	Normal(120-160BPM)rate	No	No	Yes		Cesarean section	1150	Female	6	Alive	Yes	Alive	Yes	No
Bugando	23	0	Single	Primary education	YES	2	No	1	34	Self report of the last Alive menstrual period	Normal(120-160BPM)rate	Yes	No	No	Maternal Infection	Normal Vaginal	2000	Male	9	Alive	No	Alive	No	No
Sekotoure	18	0	Single	Secondary education	YES	5	No	1	32	Self report of the last Alive menstrual period	Normal(120-160BPM)rate	No	No	Yes		Normal Vaginal	2700	Male	10	Alive	No	Alive	No	No
Sekotoure	24	2	Married	Primary education	YES	5	No	1	33	Ultrasound	Normal(120-160BPM)rate	No	No	No	Arrive at the hospital late, in well-established labor	Cesarean section	2600	Male	9	Alive	No	Alive	Yes	No
Sekotoure	28	2	Married	Secondary education	YES	6	No	1	34	Self report of the last Alive menstrual period	Normal(120-160BPM)rate	No	No	No	Arrive at the hospital late, in well-established labor	Normal Vaginal	3000	Female	10	Alive	No	Alive	No	No
Nyamagana	38	4	Married	Primary education	YES	5	No	1	32	Fundal height	Normal(120-160BPM)rate	Yes	Yes	No	Not Prescribed, without medical reason	Cesarean section	1400	Male	10	Alive	No	Alive	No	Yes
Bugando	30	0	Married	College and above	YES	3	No	1	33	Self report of the last Alive menstrual period & Fundal height	Not detectable	No	No	Yes		Normal Vaginal	2200	Male	9	Alive	Yes	Alive	No	Yes
Nyamagana	22	0	Married	Primary education	YES	3	No	1	32	Fundal height	Normal(120-160BPM)rate	No	No	No	Arrive at the hospital late, in well-established labor	Normal Vaginal	1800	Female	10	Alive	No	Alive	No	No
Bugando	27	4	Married	College and above	YES	2	No	1	31	Self report of the last Alive menstrual period & Ultrasound	Normal(120-160BPM)rate	No	No	Yes		Cesarean section	2150	Male	10	Alive	No	Alive	No	No
Bugando	25	1	Married	Primary education	YES	2	No	1	30	Self report of the last Alive menstrual period & Ultrasound	Normal(120-160BPM)rate	No	No	No	Intrauterine Fetal Death	Cesarean section	2350	Female	0	Stillbirth
Bugando	23	3	Married	Secondary education	YES	1	No	1	29	Self report of the last Alive menstrual period & Ultrasound	Normal(120-160BPM)rate	No	No	Yes		Normal Vaginal	1950	Female	10	Alive	No	Alive	No	Yes
Bugando	16	0	Single	Primary education	YES	2	No	1	33	Ultrasound	Not detectable	No	No	Yes		Cesarean section	1800	Male	10	Alive	No	Alive	No	Yes
Bugando	36	4	Married	Primary education	YES	2	No	1	32	Self report of the last Alive menstrual period	Normal(120-160BPM)rate	No	No	Yes		Normal Vaginal	2200	Female	10	Alive	Yes	Alive	No	Yes
Bugando	30	3	Married	Secondary education	YES	5	No	1	34	Self report of the last Alive menstrual period & Ultrasound	Not detectable	No	No	Yes		Cesarean section	2000	Male	9	Alive	No	Alive	No	Yes
Sengerema	28	3	Married	Primary education	YES	2	No	1	28	Self report of the last Alive menstrual period	Normal(120-160BPM)rate	No	No	No	Arrive at the hospital late, in well-established labor	Normal Vaginal	1300	Male	0	Stillbirth
Sengerema	36	5	Married	Primary education	YES	4	No	1	32	Self report of the last Alive menstrual period	Normal(120-160BPM)rate	No	No	No	Not Prescribed, without medical reason	Normal Vaginal	1500	Female	6	Alive	Yes	Alive	No	Yes
Sengerema	20	0	Single	Secondary education	YES	1	No	1	28	Self report of the last Alive menstrual period	Normal(120-160BPM)rate	No	No	No	Not Prescribed, without medical reason	Normal Vaginal	1000	Female	8	Alive	No	Alive	No	Yes
Bugando	36	9	Married	Primary education	YES	2	No	1	27	Ultrasound	Normal(120-160BPM)rate	No	No	No	Intrauterine Fetal Death	Cesarean section	1100	Male	0	Stillbirth
Bugando	34	2	Married	Primary education	No		No	1	27	Ultrasound	Normal(120-160BPM)rate	No	Yes	No	Not Prescribed, without medical reason	Normal Vaginal	1200	Female	0	Stillbirth
Bugando	38	2	Married	College and above	YES	3	No	1	33	Ultrasound	Normal(120-160BPM)rate	No	Yes	Yes		Cesarean section	2000	Male	10	Alive	No	Alive	No	Yes
Bugando	26	6	Married	Secondary education	YES	4	No	1	34	Ultrasound	Normal(120-160BPM)rate	No	Yes	Yes		Cesarean section	2100	Female	10	Alive	No	Alive	No	Yes
Bugando	24	1	Married	No formal education	YES	3	No	1	34	Self report of the last Alive menstrual period	Normal(120-160BPM)rate	No	Yes	No	Arrive at the hospital late, in well-established labor	Normal Vaginal	2400	Female	10	Alive	No	Alive	No	No
Bugando	33	4	Married	Primary education	YES	4	No	1	34	Self report of the last Alive menstrual period & Ultrasound	Normal(120-160BPM)rate	No	Yes	Yes		Normal Vaginal	2200	Male	9	Alive	No	Death	No	Yes
Sengerema	34	4	Married	Primary education	YES	2	No	1	30	Self report of the last Alive menstrual period	Normal(120-160BPM)rate	No	Yes	No	Arrive at the hospital late, in well-established labor	Normal Vaginal	1400	Female	9	Alive	No	Alive	No	Yes
Sengerema	43	11	Married	No formal education	YES	2	No	1	32	Self report of the last Alive menstrual period	Normal(120-160BPM)rate	Yes	Yes	No	Not Prescribed, without medical reason	Normal Vaginal	1700	Male	9	Alive	No	Alive	No	Yes
Sekotoure	19	0	Married	Secondary education	YES	2	No	1	32	Self report of the last Alive menstrual period	Not detectable	No	No	No	Not Prescribed, without medical reason	Normal Vaginal	2300	Male	9	Alive	Yes	Death	Yes	Yes
Sekotoure	26	1	Married	Primary education	YES	4	No	1	33	Ultrasound	Normal(120-160BPM)rate	No	No	Yes		Cesarean section	2700	Female	10	Alive	No	Alive	No	No
Sekotoure	21	0	Married	Primary education	YES	5	No	1	32	Self report of the last Alive menstrual period	Normal(120-160BPM)rate	Yes	Yes	No	Not Prescribed, without medical reason	Normal Vaginal	2600	Female	10	Alive	No	Alive	No	Yes
Sekotoure	19	0	Single	Secondary education	YES	5	No	1	33	Self report of the last Alive menstrual period	Normal(120-160BPM)rate	No	No	No	Not Prescribed, without medical reason	Normal Vaginal	2300	Female	10	Alive	No	Alive	No	Yes
Sekotoure	20	0	Married	Secondary education	YES	5	No	1	34	Ultrasound	Normal(120-160BPM)rate	No	Yes	Yes		Normal Vaginal	2800	Female	10	Alive	No	Alive	No	Yes
Sekotoure	22	1	Married	Secondary education	YES	3	No	1	31	Ultrasound	Normal(120-160BPM)rate	No	Yes	Yes		Normal Vaginal	2700	Male	10	Alive	No	Alive	No	Yes
Bugando	33	2	Married	Secondary education	YES	3	No	1	34	Self report of the last Alive menstrual period	Normal(120-160BPM)rate	No	No	No	Arrive at the hospital late, in well-established labor	Cesarean section	2600	Female	10	Alive	No	Alive	No	No
Sekotoure	39	9	Married	Primary education	YES	1	No	1	34	Self report of the last Alive menstrual period	Normal(120-160BPM)rate	No	Yes	No	Intrauterine Fetal Death	Normal Vaginal	2900	Male	0	Stillbirth
Bugando	36	4	Married	No formal education	No		No	1	27	Ultrasound	Normal(120-160BPM)rate	No	No	No	Arrive at the hospital late, in well-established labor	Cesarean section	1000	Male	9	Alive	Yes	Death	No	Yes
Sekotoure	18	0	Married	Secondary education	YES	3	No	1	33	Self report of the last Alive menstrual period	Normal(120-160BPM)rate	No	Yes	Yes		Cesarean section	2400	Female	9	Alive	No	Alive	No	Yes
Bugando	29	3	Married	Secondary education	YES	1	No	1	28	Self report of the last Alive menstrual period	Normal(120-160BPM)rate	No	No	No	Intrauterine Fetal Death	Normal Vaginal	1600	Female	0	Stillbirth
Bugando	31	1	Married	College and above	YES	3	No	1	34	Self report of the last Alive menstrual period	Normal(120-160BPM)rate	No	No	Yes		Normal Vaginal	2200	Male	10	Alive	No	Alive	No	No
Bugando	34	3	Married	Secondary education	YES	4	No	1	34	Self report of the last Alive menstrual period & Ultrasound	Normal(120-160BPM)rate	No	No	Yes		Normal Vaginal	1900	Male	10	Alive	No	Alive	No	No
Sengerema	28	3	Married	Primary education	YES	2	No	1	30	Self report of the last Alive menstrual period	Not measured	Yes	Yes	No	Not Prescribed, without medical reason	Normal Vaginal	1800	Female	0	Stillbirth
Sengerema	25	5	Married	Primary education	YES	3	No	1	32	Self report of the last Alive menstrual period	Normal(120-160BPM)rate	No	No	No	Arrive at the hospital late, in well-established labor	Normal Vaginal	2200	Male	7	Alive	No	Alive	No	Yes
Sengerema	20	4	Married	Primary education	YES	4	No	1	32	Self report of the last Alive menstrual period	Normal(120-160BPM)rate	No	Yes	No	Arrive at the hospital late, in well-established labor	Normal Vaginal	2000	Male	9	Alive	No	Alive	No	Yes
Sekotoure	32	4	Married	College and above	YES	4	No	1	32	Self report of the last Alive menstrual period	Normal(120-160BPM)rate	No	No	Yes		Normal Vaginal	2000	Female	10	Alive	No	Death	Yes	No
Sekotoure	40	6	Married	Primary education	YES	5	No	1	34	Ultrasound	Normal(120-160BPM)rate	No	No	No	Intrauterine Fetal Death	Normal Vaginal	1200	Female	0	Stillbirth
Bugando	30	1	Married	No formal education	YES	2	No	1	34	Self report of the last Alive menstrual period	Normal(120-160BPM)rate	No	No	No	Arrive at the hospital late, in well-established labor	Normal Vaginal	2600	Female	10	Alive	No	Alive	No	Yes
Bugando	30	1	Married	Primary education	YES	3	No	1	33	Self report of the last Alive menstrual period	Normal(120-160BPM)rate	No	No	Yes		Cesarean section	2350	Male	9	Alive	No	Alive	No	No
Bugando	35	3	Married	Primary education	YES	2	No	1	34	Self report of the last Alive menstrual period & Ultrasound	Normal(120-160BPM)rate	No	No	Yes		Cesarean section	2400	Female	10	Alive	No	Alive	No	No
Nyamagana	21	1	Married	Primary education	YES	4	No	1	28	Fundal height	Normal(120-160BPM)rate	Yes	No	No	Maternal Infection	Normal Vaginal	1000	Female	0	Stillbirth
Nyamagana	21	1	Married	Primary education	YES	2	No	1	32	Fundal height	Abnormal BPM	No	No	No	Arrive at the hospital late, in well-established labor	Normal Vaginal	2300	Female	10	Alive	No	Alive	No	Yes
Nyamagana	18	1	Married	Primary education	YES	3	No	1	32	Fundal height	Normal(120-160BPM)rate	No	Yes	Yes		Normal Vaginal	2000	Female	10	Alive	No	Alive	No	No
Nyamagana	19	0	Married	Primary education	YES	3	No	1	28	Fundal height	Not detectable	No	Yes	Yes		Cesarean section	2000	Male	10	Alive	No	Alive	No	Yes
Sengerema	23	0	Single	No formal education	YES	1	No	1	32	Self report of the last Alive menstrual period	Normal(120-160BPM)rate	No	Yes	No	Not Prescribed, without medical reason	Normal Vaginal	2000	Female	9	Alive	No	Alive	No	Yes
Sengerema	36	7	Single	No formal education	YES	2	No	1	32	Self report of the last Alive menstrual period	Normal(120-160BPM)rate	No	No	No	Not Prescribed, without medical reason	Normal Vaginal	1380	Female	9	Alive	No	Alive	No	No
Bugando	40	5	Married	Secondary education	YES	1	No	1	29	Ultrasound	Not measured	Yes	Yes	No	Intrauterine Fetal Death	Normal Vaginal	1350	Male	0	Stillbirth
Bugando	28	2	Married	Secondary education	YES	2	No	1	34	Self report of the last Alive menstrual period	Normal(120-160BPM)rate	No	No	Yes		Normal Vaginal	2250	Male	10	Alive	No	Alive	No	Yes
Bugando	32	1	Married	Secondary education	YES	3	No	1	34	Ultrasound	Normal(120-160BPM)rate	No	No	No	Arrive at the hospital late, in well-established labor	Cesarean section	2500	Male	10	Alive	No	Alive	No	Yes
Bugando	36	5	Married	Secondary education	YES	4	No	1	34	Self report of the last Alive menstrual period	Normal(120-160BPM)rate	No	No	Yes		Normal Vaginal	1950	Female	10	Alive	No	Alive	No	Yes
Bugando	25	0	Married	Primary education	YES	4	No	1	33	Self report of the last Alive menstrual period	Not detectable	Yes	Yes	Yes		Normal Vaginal	2400	Female	10	Alive	No	Alive	No	No
Sengerema	36	5	Married	Primary education	YES	2	No	1	32	Self report of the last Alive menstrual period	Not detectable	No	No	No	Arrive at the hospital late, in well-established labor	Cesarean section	1500	Female	10	Alive	No	Alive	No	Yes
Sengerema	25	7	Married	Primary education	YES	2	No	1	32	Self report of the last Alive menstrual period	Normal(120-160BPM)rate	No	No	No	Arrive at the hospital late, in well-established labor	Cesarean section	1500	Female	7	Alive	Yes	Alive	No	Yes
Sengerema	30	0	Married	Secondary education	YES	2	No	1	31	Self report of the last Alive menstrual period & Ultrasound	Not detectable	No	Yes	Yes		Normal Vaginal	1200	Female	0	Stillbirth
Sekotoure	26	3	Married	Secondary education	YES	6	No	1	33	Self report of the last Alive menstrual period	Normal(120-160BPM)rate	No	Yes	Yes		Normal Vaginal	3000	Male	10	Alive	No	Alive	Yes	Yes
Sekotoure	21	0	Single	Primary education	YES	5	No	1	32	Self report of the last Alive menstrual period	Normal(120-160BPM)rate	No	Yes	Yes		Cesarean section	2600	Male	10	Alive	No	Alive	No	Yes
Sekotoure	36	0	Married	Secondary education	YES	4	No	1	34	Self report of the last Alive menstrual period	Normal(120-160BPM)rate	No	No	No	Arrive at the hospital late, in well-established labor	Normal Vaginal	2900	Male	10	Alive	No	Alive	No	No
Sekotoure	36	9	Married	Secondary education	No		No	1	34	Self report of the last Alive menstrual period	Normal(120-160BPM)rate	No	No	No	Not Prescribed, without medical reason	Normal Vaginal	1400	Male	0	Stillbirth
Sekotoure	30	2	Married	No formal education	YES	3	No	1	29	Ultrasound	Normal(120-160BPM)rate	No	No	No	Intrauterine Fetal Death	Normal Vaginal	1100	Male	0	Stillbirth
Sekotoure	20	2	Married	Primary education	YES	3	No	1	29	Ultrasound	Normal(120-160BPM)rate	No	No	No	Arrive at the hospital late, in well-established labor	Cesarean section	1700	Female	9	Alive	No	Death	Yes	Yes
Sekotoure	19	0	Single	Secondary education	YES	4	No	1	32	Self report of the last Alive menstrual period	Normal(120-160BPM)rate	No	No	No	Arrive at the hospital late, in well-established labor	Normal Vaginal	2500	Male	10	Alive	Yes	Alive	No	Yes
Sekotoure	35	4	Married	Secondary education	YES	1	No	1	34	Self report of the last Alive menstrual period	Normal(120-160BPM)rate	No	No	No	Arrive at the hospital late, in well-established labor	Normal Vaginal	2900	Female	10	Alive	No	Alive	No	Yes
Sekotoure	19	0	Single	College and above	YES	2	No	1	33	Ultrasound	Normal(120-160BPM)rate	No	No	No	Intrauterine Fetal Death	Cesarean section	3100	Male	0	Stillbirth
Sekotoure	36	5	Married	Primary education	YES	6	No	1	33	Self report of the last Alive menstrual period	Normal(120-160BPM)rate	No	No	No	Not Prescribed, without medical reason	Normal Vaginal	2400	Male	0	Stillbirth
Sekotoure	32	4	Married	Secondary education	YES	5	No	1	32	Ultrasound	Normal(120-160BPM)rate	Yes	Yes	No	Not Prescribed, without medical reason	Normal Vaginal	2600	Male	10	Alive	No	Alive	No	No
Sekotoure	28	1	Married	Primary education	YES	4	No	1	32	Self report of the last Alive menstrual period	Normal(120-160BPM)rate	No	No	Yes		Cesarean section	2700	Female	10	Alive	No	Alive	No	No
Sekotoure	21	0	Married	Primary education	YES	4	No	1	32	Self report of the last Alive menstrual period	Normal(120-160BPM)rate	No	No	Yes		Normal Vaginal	2700	Female	10	Alive	No	Alive	No	No
Sekotoure	26	1	Married	College and above	YES	7	No	1	34	Self report of the last Alive menstrual period	Normal(120-160BPM)rate	No	No	No	Arrive at the hospital late, in well-established labor	Normal Vaginal	2800	Male	10	Alive	No	Alive	No	No
Sekotoure	21	0	Married	Secondary education	YES	6	No	1	33	Self report of the last Alive menstrual period	Not detectable	Yes	No	Yes		Normal Vaginal	2900	Male	10	Alive	No	Alive	No	Yes
Bugando	33	3	Married	College and above	YES	3	No	1	34	Self report of the last Alive menstrual period & Fundal height	Normal(120-160BPM)rate	No	No	No	Other	Normal Vaginal	2200	Female	10	Alive	No	Alive	No	Yes
Bugando	36	5	Married	No formal education	YES	1	No	1	28	Ultrasound	Normal(120-160BPM)rate	No	No	No	Intrauterine Fetal Death	Normal Vaginal	1600	Female	0	Stillbirth
Sekotoure	23	0	Single	College and above	YES	5	No	1	34	Self report of the last Alive menstrual period	Not detectable	Yes	Yes	No	Arrive at the hospital late, in well-established labor	Normal Vaginal	2800	Male	10	Alive	No	Alive	No	No
Sekotoure	34	5	Married	Primary education	YES	4	No	1	32	Ultrasound	Normal(120-160BPM)rate	Yes	No	No	Maternal Infection	Normal Vaginal	3000	Male	10	Alive	Yes	Death	Yes	Yes
Sekotoure	28	2	Married	Secondary education	YES	6	No	1	33	Self report of the last Alive menstrual period	Normal(120-160BPM)rate	No	No	Yes		Normal Vaginal	2700	Male	10	Alive	No	Alive	No	Yes
Sekotoure	32	6	Married	Primary education	YES	3	No	1	28	Ultrasound	Abnormal BPM	No	No	No	Arrive at the hospital late, in well-established labor	Normal Vaginal	2000	Male	10	Alive	No	Alive	No	No
Bugando	28	0	Married	Secondary education	YES	3	No	1	34	Self report of the last Alive menstrual period & Ultrasound	Not detectable	No	No	Yes		Cesarean section	2500	Male	9	Alive	No	Alive	No	Yes
Sekotoure	25	4	Married	Primary education	YES	4	No	1	32	Self report of the last Alive menstrual period & Fundal height	Normal(120-160BPM)rate	No	Yes	Yes		Normal Vaginal	2000	Female	10	Alive	No	Alive	No	Yes
Bugando	28	0	Married	Secondary education	YES	2	No	1	34	Self report of the last Alive menstrual period & Ultrasound	Not measured	No	No	Yes		Cesarean section	2400	Female	8	Alive	No	Alive	No	Yes
Sekotoure	25	1	Married	Secondary education	YES	4	No	1	31	Self report of the last Alive menstrual period	Normal(120-160BPM)rate	No	No	No	Arrive at the hospital late, in well-established labor	Normal Vaginal	2800	Male	10	Alive	No	Alive	No	No
Bugando	31	5	Married	Primary education	YES	4	No	1	33	Self report of the last Alive menstrual period & Ultrasound	Normal(120-160BPM)rate	No	No	Yes		Normal Vaginal	1950	Female	5	Alive	Yes	Death	No	Yes
Bugando	31	5	Married	Primary education	YES	4	No	1	34	Self report of the last Alive menstrual period & Ultrasound	Normal(120-160BPM)rate	No	No	Yes		Cesarean section	2400	Female	10	Alive	No	Alive	No	No
Bugando	21	0	Married	Secondary education	YES	3	No	1	31	Self report of the last Alive menstrual period	Normal(120-160BPM)rate	No	No	Yes		Normal Vaginal	1400	Male	0	Stillbirth
Bugando	25	0	Married	Secondary education	YES	5	No	1	34	Self report of the last Alive menstrual period & Ultrasound	Normal(120-160BPM)rate	No	No	Yes		Cesarean section	2300	Female	10	Alive	No	Alive	No	Yes
Bugando	16	0	Single	Primary education	YES	1	No	1	33	Ultrasound	Normal(120-160BPM)rate	No	No	Yes		Normal Vaginal	1400	Male	9	Alive	No	Alive	No	Yes
Bugando	29	1	Married	No formal education	No		No	1	27	Self report of the last Alive menstrual period	Normal(120-160BPM)rate	No	No	No	Arrive at the hospital late, in well-established labor	Normal Vaginal	1300	Female	0	Stillbirth
Bugando	30	2	Married	College and above	YES	3	No	1	34	Self report of the last Alive menstrual period & Ultrasound	Normal(120-160BPM)rate	No	No	Yes		Assisted	2200	Female	10	Alive	No	Alive	No	No
Bugando	34	1	Married	Secondary education	YES	3	No	1	34	Self report of the last Alive menstrual period	Not detectable	No	No	No	Arrive at the hospital late, in well-established labor	Normal Vaginal	2500	Male	10	Alive	No	Alive	No	Yes
Bugando	32	2	Married	College and above	YES	3	No	1	30	Ultrasound	Normal(120-160BPM)rate	No	No	Yes		Cesarean section	2000	Male	10	Alive	No	Alive	No	No
Bugando	18	0	Single	Secondary education	YES	3	No	1	33	Ultrasound	Abnormal BPM	No	Yes	Yes		Normal Vaginal	1800	Male	9	Alive	No	Alive	No	Yes
Bugando	25	0	Married	Secondary education	YES	4	No	1	34	Self report of the last Alive menstrual period & Ultrasound	Normal(120-160BPM)rate	No	Yes	Yes		Normal Vaginal	2200	Male	10	Alive	No	Alive	No	Yes
Bugando	28	1	Married	Secondary education	YES	2	No	1	29	Self report of the last Alive menstrual period & Ultrasound	Not detectable	Yes	No	Yes		Cesarean section	1900	Male	4	Alive	Yes	Death	No	No
Nyamagana	28	3	Married	Primary education	YES	2	No	1	31	Ultrasound	Normal(120-160BPM)rate	Yes	No	No	Maternal Infection	Normal Vaginal	1900	Female	10	Alive	No	Alive	No	No
Sengerema	22	0	Married	Primary education	YES	2	No	1	30	Self report of the last Alive menstrual period	Normal(120-160BPM)rate	No	No	No	Arrive at the hospital late, in well-established labor	Normal Vaginal	1900	Female	9	Alive	No	Alive	No	No
Sengerema	24	3	Married	Primary education	YES	1	No	1	28	Self report of the last Alive menstrual period	Normal(120-160BPM)rate	No	No	No	Arrive at the hospital late, in well-established labor	Normal Vaginal	1500	Male	8	Alive	No	Alive	No	No
Sengerema	25	2	Married	Primary education	YES	4	No	1	32	Self report of the last Alive menstrual period	Not detectable	No	No	No	Not Prescribed, without medical reason	Normal Vaginal	2000	Female	10	Alive	No	Alive	No	No
Sengerema	22	0	Married	Secondary education	YES	3	No	1	32	Self report of the last Alive menstrual period	Normal(120-160BPM)rate	No	No	No	Not Prescribed, without medical reason	Normal Vaginal	1400	Male	9	Alive	No	Alive	No	Yes
Bugando	36	2	Married	College and above	YES	2	No	1	28	Ultrasound	Normal(120-160BPM)rate	No	No	No	Intrauterine Fetal Death	Normal Vaginal	1000	Female	0	Stillbirth
Bugando	28	5	Married	Secondary education	YES	3	No	1	30	Self report of the last Alive menstrual period	Normal(120-160BPM)rate	No	No	Yes		Normal Vaginal	1900	Female	8	Alive	Yes	Alive	No	Yes
Bugando	32	0	Married	Secondary education	YES	1	No	1	29	Ultrasound	Not detectable	No	No	No	Intrauterine Fetal Death	Normal Vaginal	1300	Female	0	Stillbirth
Bugando	39	4	Married	College and above	YES	2	No	1	29	Self report of the last Alive menstrual period & Fundal height	Normal(120-160BPM)rate	No	Yes	Yes		Normal Vaginal	1700	Female	10	Alive	No	Alive	Yes	Yes
Sekotoure	30	4	Married	Primary education	YES	6	No	1	34	Self report of the last Alive menstrual period	Normal(120-160BPM)rate	No	Yes	No	Arrive at the hospital late, in well-established labor	Normal Vaginal	1500	Male	6	Alive	Yes	Death	No	No
Sekotoure	32	2	Married	Secondary education	YES	4	No	1	32	Self report of the last Alive menstrual period	Normal(120-160BPM)rate	No	No	Yes		Normal Vaginal	2600	Male	10	Alive	No	Alive	No	No
Sekotoure	29	0	Married	Secondary education	YES	4	No	1	33	Fundal height	Normal(120-160BPM)rate	No	No	Yes		Normal Vaginal	1700	Female	10	Alive	No	Alive	No	No
Sekotoure	24	1	Married	Secondary education	YES	4	No	1	30	Ultrasound	Normal(120-160BPM)rate	No	No	No	Arrive at the hospital late, in well-established labor	Normal Vaginal	2700	Female	8	Alive	Yes	Alive	Yes	No
Bugando	34	3	Married	College and above	YES	3	No	1	34	Ultrasound	Normal(120-160BPM)rate	No	Yes	Yes		Cesarean section	2100	Male	9	Alive	Yes	Alive	No	Yes
Sekotoure	30	1	Married	College and above	YES	5	No	1	34	Ultrasound	Normal(120-160BPM)rate	No	Yes	Yes		Normal Vaginal	2000	Male	10	Alive	No	Alive	No	Yes
Sekotoure	41	3	Married	Primary education	YES	6	No	1	31	Self report of the last Alive menstrual period	Normal(120-160BPM)rate	No	No	No	Arrive at the hospital late, in well-established labor	Normal Vaginal	2900	Male	8	Alive	No	Alive	Yes	Yes
Bugando	21	0	Married	Primary education	No		No	1	29	Ultrasound	Not detectable	No	No	No	Intrauterine Fetal Death	Cesarean section	1130	Male	0	Stillbirth
Sekotoure	18	1	Single	Primary education	YES	5	No	1	33	Self report of the last Alive menstrual period & Fundal height	Not detectable	No	No	No	Arrive at the hospital late, in well-established labor	Normal Vaginal	2200	Female	9	Alive	Yes	Alive	Yes	Yes
Sekotoure	20	0	Married	Secondary education	YES	6	No	1	34	Self report of the last Alive menstrual period	Normal(120-160BPM)rate	No	No	No	Not Prescribed, without medical reason	Normal Vaginal	3000	Female	10	Alive	No	Alive	No	Yes
Sekotoure	31	7	Married	Secondary education	YES	4	No	1	28	Self report of the last Alive menstrual period	Normal(120-160BPM)rate	No	No	No	Intrauterine Fetal Death	Normal Vaginal	800	Male	0	Stillbirth
Sekotoure	34	5	Married	Secondary education	YES	6	No	1	33	Self report of the last Alive menstrual period	Normal(120-160BPM)rate	No	No	Yes		Cesarean section	2400	Female	10	Alive	No	Alive	Yes	No
Sekotoure	36	9	Married	No formal education	YES	2	No	1	29	Self report of the last Alive menstrual period	Not detectable	Yes	No	No	Maternal Infection	Assisted	2700	Female	10	Alive	No	Alive	No	No
Bugando	34	8	Married	Secondary education	YES	1	No	1	29	Ultrasound	Not detectable	No	No	No	Intrauterine Fetal Death	Cesarean section	1400	Male	0	Stillbirth
Bugando	28	1	Married	Secondary education	YES	1	No	1	34	Self report of the last Alive menstrual period	Normal(120-160BPM)rate	Yes	Yes	Yes		Normal Vaginal	2100	Female	10	Alive	No	Alive	No	Yes
Sekotoure	33	3	Married	Secondary education	YES	3	No	1	34	Ultrasound	Normal(120-160BPM)rate	No	No	No	Arrive at the hospital late, in well-established labor	Normal Vaginal	2500	Male	0	Stillbirth
Sekotoure	31	3	Married	Primary education	YES	5	No	1	33	Ultrasound	Normal(120-160BPM)rate	Yes	No	No	Maternal Infection	Cesarean section	2300	Female	10	Alive	No	Alive	No	No
Sengerema	38	6	Married	Primary education	YES	2	No	1	32	Self report of the last Alive menstrual period	Not detectable	No	No	No	Arrive at the hospital late, in well-established labor	Normal Vaginal	1700	Male	9	Alive	No	Alive	No	Yes
Sengerema	20	2	Married	Primary education	YES	1	No	1	28	Self report of the last Alive menstrual period	Not detectable	No	No	No	Not Prescribed, without medical reason	Normal Vaginal	1500	Female	0	Alive	Yes	Death	No	Yes
Sengerema	19	0	Married	Primary education	YES	3	No	1	30	Self report of the last Alive menstrual period & Fundal height	Normal(120-160BPM)rate	No	No	No	Not Prescribed, without medical reason	Normal Vaginal	1800	Female	9	Alive	No	Alive	No	No
Sengerema	27	1	Married	Primary education	YES	2	No	1	32	Self report of the last Alive menstrual period	Normal(120-160BPM)rate	No	No	No	Not Prescribed, without medical reason	Normal Vaginal	1700	Female	10	Alive	No	Alive	No	No
Sekotoure	28	1	Married	College and above	YES	3	No	1	34	Self report of the last Alive menstrual period & Fundal height	Normal(120-160BPM)rate	No	No	No	Arrive at the hospital late, in well-established labor	Normal Vaginal	2900	Male	10	Alive	No	Alive	No	No
Sekotoure	26	2	Married	Secondary education	YES	4	No	1	34	Ultrasound	Normal(120-160BPM)rate	No	No	No	Not Prescribed, without medical reason	Cesarean section	3000	Female	10	Alive	Yes	Alive	No	No
Sekotoure	24	1	Married	Primary education	YES	5	No	1	33	Self report of the last Alive menstrual period	Normal(120-160BPM)rate	No	No	No	Arrive at the hospital late, in well-established labor	Normal Vaginal	2800	Female	10	Alive	No	Alive	Yes	No
Bugando	31	3	Married	No formal education	No		No	1	29	Self report of the last Alive menstrual period	Not detectable	No	No	No	Intrauterine Fetal Death	Normal Vaginal	1900	Male	0	Stillbirth
Sekotoure	18	0	Single	Secondary education	No		No	1	28	Ultrasound	Normal(120-160BPM)rate	No	No	No	Arrive at the hospital late, in well-established labor	Cesarean section	2800	Male	10	Alive	No	Alive	Yes	No
Sekotoure	23	1	Married	Secondary education	YES	3	No	1	33	Fundal height	Normal(120-160BPM)rate	Yes	Yes	Yes		Cesarean section	3100	Female	10	Alive	No	Alive	No	Yes
Sekotoure	40	7	Married	Primary education	No		No	1	34	Self report of the last Alive menstrual period	Normal(120-160BPM)rate	Yes	No	No	Maternal Infection	Normal Vaginal	2900	Male	9	Alive	Yes	Death	Yes	No
Sekotoure	27	0	Married	Secondary education	YES	4	No	1	32	Ultrasound	Not detectable	No	No	No	Arrive at the hospital late, in well-established labor	Normal Vaginal	2200	Male	9	Alive	Yes	Alive	Yes	No
Bugando	26	3	Single	Primary education	No		No	1	29	Self report of the last Alive menstrual period	Normal(120-160BPM)rate	No	No	No	Intrauterine Fetal Death	Assisted	1800	Male	0	Stillbirth
Bugando	21	0	Married	Secondary education	No		No	1	28	Ultrasound	Normal(120-160BPM)rate	No	No	No	Intrauterine Fetal Death	Cesarean section	1400	Male	0	Stillbirth
Sekotoure	23	0	Married	Secondary education	YES	4	No	1	34	Self report of the last Alive menstrual period	Normal(120-160BPM)rate	No	Yes	No	Arrive at the hospital late, in well-established labor	Normal Vaginal	2000	Female	10	Alive	No	Alive	No	No
Sekotoure	26	0	Married	College and above	YES	3	No	1	34	Ultrasound	Normal(120-160BPM)rate	No	Yes	Yes		Normal Vaginal	2800	Male	7	Alive	No	Alive	Yes	Yes
Bugando	31	1	Married	College and above	YES	3	No	1	32	Self report of the last Alive menstrual period	Normal(120-160BPM)rate	No	Yes	Yes		Normal Vaginal	2500	Female	10	Alive	No	Alive	No	Yes
Bugando	18	0	Married	Secondary education	YES	2	No	1	30	Ultrasound	Normal(120-160BPM)rate	No	Yes	No	Intrauterine Fetal Death	Normal Vaginal	2300	Male	0	Stillbirth
Sekotoure	39	5	Married	Primary education	YES	2	No	1	34	Self report of the last Alive menstrual period	Normal(120-160BPM)rate	No	Yes	No	Arrive at the hospital late, in well-established labor	Normal Vaginal	2700	Female	10	Alive	No	Alive	No	Yes
Sekotoure	20	0	Single	Secondary education	YES	4	No	1	33	Self report of the last Alive menstrual period & Fundal height	Normal(120-160BPM)rate	No	Yes	No	Arrive at the hospital late, in well-established labor	Normal Vaginal	1700	Female	10	Alive	Yes	Alive	No	Yes
Sekotoure	24	1	Married	Primary education	YES	3	No	1	31	Ultrasound	Normal(120-160BPM)rate	No	Yes	Yes		Normal Vaginal	1800	Female	10	Alive	No	Alive	No	Yes
Bugando	41	4	Married	Primary education	YES	4	No	1	34	Self report of the last Alive menstrual period & Ultrasound	Normal(120-160BPM)rate	No	Yes	Yes		Cesarean section	1550	Male	9	Alive	No	Alive	No	Yes
Bugando	40	5	Married	Secondary education	YES	2	No	1	33	Self report of the last Alive menstrual period	Normal(120-160BPM)rate	No	Yes	Yes		Assisted	1300	Male	0	Stillbirth
Bugando	35	5	Married	Secondary education	YES	2	No	1	34	Ultrasound	Normal(120-160BPM)rate	No	Yes	Yes		Cesarean section	2300	Female	9	Alive	No	Alive	Yes	Yes
Bugando	32	1	Married	Secondary education	YES	3	No	1	33	Self report of the last Alive menstrual period	Normal(120-160BPM)rate	No	Yes	Yes		Normal Vaginal	1300	Female	10	Alive	No	Alive	No	Yes
Bugando	39	5	Single	Primary education	YES	1	No	1	29	Self report of the last Alive menstrual period	Not measured	No	No	Yes		Normal Vaginal	1900	Male	9	Alive	No	Alive	No	No
Bugando	30	2	Married	Secondary education	YES	2	No	1	30	Self report of the last Alive menstrual period	Normal(120-160BPM)rate	No	Yes	No	Arrive at the hospital late, in well-established labor	Normal Vaginal	2600	Male	10	Alive	No	Alive	No	Yes
Bugando	19	0	Single	Secondary education	No		No	1	28	Ultrasound	Normal(120-160BPM)rate	No	No	Yes		Cesarean section	1090	Female	9	Alive	No	Alive	No	No
Sekotoure	22	2	Married	Secondary education	YES	4	No	1	32	Self report of the last Alive menstrual period	Normal(120-160BPM)rate	No	Yes	Yes		Cesarean section	2100	Male	10	Alive	No	Alive	No	Yes
Sekotoure	28	5	Married	Primary education	YES	5	No	1	34	Self report of the last Alive menstrual period	Not detectable	No	No	No	Arrive at the hospital late, in well-established labor	Normal Vaginal	2500	Male	10	Alive	No	Alive	No	Yes
Sekotoure	20	1	Single	College and above	YES	3	No	1	33	Self report of the last Alive menstrual period & Fundal height	Not detectable	Yes	Yes	No	Arrive at the hospital late, in well-established labor	Normal Vaginal	2500	Male	10	Alive	No	Alive	No	Yes
Sekotoure	39	4	Married	Primary education	No		No	1	32	Self report of the last Alive menstrual period	Not detectable	Yes	Yes	Yes		Normal Vaginal	2700	Male	10	Alive	No	Alive	No	Yes
Sekotoure	18	0	Single	Secondary education	YES	3	No	1	32	Ultrasound	Normal(120-160BPM)rate	No	Yes	Yes		Cesarean section	2800	Female	10	Alive	No	Alive	No	No
Sekotoure	24	1	Single	Secondary education	YES	1	No	1	34	Self report of the last Alive menstrual period	Normal(120-160BPM)rate	No	No	No	Not Prescribed, without medical reason	Normal Vaginal	2500	Female	0	Stillbirth
Sekotoure	30	4	Married	Primary education	YES	2	No	1	34	Ultrasound	Normal(120-160BPM)rate	No	No	No	Not Prescribed, without medical reason	Normal Vaginal	1800	Male	0	Stillbirth
Sekotoure	26	1	Married	Secondary education	YES	3	No	1	32	Ultrasound	Normal(120-160BPM)rate	No	No	No	Intrauterine Fetal Death	Normal Vaginal	1100	Male	0	Stillbirth
Sekotoure	36	2	Married	Primary education	YES	4	No	1	31	Self report of the last Alive menstrual period	Normal(120-160BPM)rate	No	Yes	No	Intrauterine Fetal Death	Normal Vaginal	1500	Male	0	Stillbirth
Sekotoure	18	0	Single	Secondary education	YES	3	No	1	34	Self report of the last Alive menstrual period	Abnormal BPM	No	Yes	No	Arrive at the hospital late, in well-established labor	Normal Vaginal	3000	Female	10	Alive	No	Alive	No	Yes
Sekotoure	26	1	Married	Primary education	YES	5	No	1	34	Self report of the last Alive menstrual period	Normal(120-160BPM)rate	Yes	No	No	Maternal Infection	Normal Vaginal	2200	Female	10	Alive	No	Alive	No	No
Sekotoure	26	1	Married	Secondary education	YES	4	No	1	30	Self report of the last Alive menstrual period	Not measured	No	No	No	Arrive at the hospital late, in well-established labor	Normal Vaginal	1800	Male	10	Alive	No	Alive	No	Yes
Sekotoure	24	3	Married	Secondary education	YES	2	No	1	33	Self report of the last Alive menstrual period	Normal(120-160BPM)rate	No	No	Yes		Normal Vaginal	2800	Male	10	Alive	No	Death	No	Yes
Sekotoure	24	2	Married	Primary education	YES	5	No	1	28	Self report of the last Alive menstrual period	Normal(120-160BPM)rate	Yes	No	No	Maternal Infection	Normal Vaginal	1600	Male	9	Alive	Yes	Alive	No	No
Sengerema	19	0	Married	Primary education	YES	2	No	1	32	Self report of the last Alive menstrual period	Normal(120-160BPM)rate	No	No	No	Not Prescribed, without medical reason	Normal Vaginal	2000	Male	10	Alive	No	Alive	No	Yes
Sengerema	40	7	Married	Primary education	YES	4	No	1	34	Ultrasound	Normal(120-160BPM)rate	No	Yes	Yes		Cesarean section	2300	Male	10	Alive	No	Alive	No	Yes
Sengerema	20	0	Married	Primary education	YES	1	No	1	28	Self report of the last Alive menstrual period	Not detectable	No	No	No	Not Prescribed, without medical reason	Normal Vaginal	1400	Male	10	Alive	No	Alive	No	Yes
Sengerema	37	6	Married	Primary education	YES	1	No	1	28	Self report of the last Alive menstrual period	Not detectable	No	No	No	Arrive at the hospital late, in well-established labor	Normal Vaginal	1700	Male	8	Alive	No	Alive	No	No
Sengerema	18	1	Married	Primary education	YES	5	No	1	34	Ultrasound	Normal(120-160BPM)rate	No	No	Yes		Normal Vaginal	2700	Male	9	Alive	No	Alive	No	Yes
Sengerema	38	7	Married	Primary education	YES	1	No	1	34	Self report of the last Alive menstrual period	Not measured	No	No	No	Not Prescribed, without medical reason	Normal Vaginal	2000	Male	9	Alive	No	Alive	No	Yes
Nyamagana	28	3	Married	Primary education	YES	2	No	1	31	Ultrasound	Not measured	No	No	No	Arrive at the hospital late, in well-established labor	Normal Vaginal	1900	Female	10	Alive	No	Alive	No	Yes
Bugando	18	0	Married	Secondary education	YES	3	No	1	33	Self report of the last Alive menstrual period & Ultrasound	Normal(120-160BPM)rate	No	No	Yes		Normal Vaginal	1900	Male	9	Alive	No	Alive	No	Yes
Bugando	34	3	Married	Secondary education	YES	4	No	1	34	Self report of the last Alive menstrual period & Ultrasound	Normal(120-160BPM)rate	No	No	Yes		Cesarean section	2600	Male	10	Alive	No	Alive	No	No
Sekotoure	20	0	Married	Secondary education	YES	4	No	1	34	Self report of the last Alive menstrual period	Not measured	No	No	No	Arrive at the hospital late, in well-established labor	Normal Vaginal	1600	Male	10	Alive	No	Alive	Yes	No
Sekotoure	19	1	Single	Secondary education	YES	1	No	1	30	Self report of the last Alive menstrual period	Normal(120-160BPM)rate	No	No	Yes		Normal Vaginal	2200	Female	10	Alive	No	Alive	No	Yes
Sekotoure	19	0	Single	Primary education	YES	4	No	1	32	Self report of the last Alive menstrual period	Normal(120-160BPM)rate	No	Yes	No	Arrive at the hospital late, in well-established labor	Normal Vaginal	1900	Female	5	Alive	Yes	Death	Yes	Yes
Sekotoure	30	3	Married	Primary education	YES	4	No	1	34	Self report of the last Alive menstrual period	Normal(120-160BPM)rate	No	No	No	Arrive at the hospital late, in well-established labor	Normal Vaginal	2000	Male	9	Alive	No	Alive	Yes	No
Sekotoure	22	0	Married	Primary education	YES	3	No	1	32	Self report of the last Alive menstrual period	Normal(120-160BPM)rate	Yes	No	Yes		Cesarean section	2800	Male	10	Alive	No	Alive	No	Yes
Sekotoure	21	0	Married	College and above	YES	5	No	1	30	Ultrasound	Not detectable	No	No	Yes		Assisted	2400	Female	10	Alive	No	Alive	No	Yes
Sekotoure	27	1	Married	Secondary education	YES	3	No	1	31	Ultrasound	Normal(120-160BPM)rate	No	No	Yes		Cesarean section	2700	Male	10	Alive	No	Alive	No	Yes
Bugando	35	3	Married	Secondary education	YES	4	No	1	30	Self report of the last Alive menstrual period & Ultrasound	Normal(120-160BPM)rate	No	No	Yes		Cesarean section	950	Male	9	Alive	Yes	Death	No	No
Bugando	19	1	Married	Primary education	YES	3	No	1	33	Self report of the last Alive menstrual period & Ultrasound	Not detectable	No	No	Yes		Cesarean section	1600	Male	9	Alive	No	Alive	No	Yes
Sekotoure	26	0	Married	Secondary education	YES	3	No	1	31	Ultrasound	Not measured	No	No	No	Intrauterine Fetal Death	Normal Vaginal	1100	Male	0	Stillbirth
Sekotoure	20	0	Single	Secondary education	YES	4	No	1	33	Self report of the last Alive menstrual period	Not measured	No	No	Yes		Normal Vaginal	2400	Male	10	Alive	No	Alive	No	No
Bugando	30	0	Married	Secondary education	YES	4	No	1	34	Self report of the last Alive menstrual period	Normal(120-160BPM)rate	Yes	No	Yes		Normal Vaginal	2100	Female	10	Alive	No	Alive	No	Yes
Sekotoure	26	5	Married	Primary education	YES	2	No	1	34	Self report of the last Alive menstrual period	Normal(120-160BPM)rate	Yes	Yes	No	Arrive at the hospital late, in well-established labor	Normal Vaginal	3000	Male	10	Alive	No	Alive	No	No
Bugando	39	3	Married	Secondary education	YES	3	No	1	30	Self report of the last Alive menstrual period & Ultrasound	Not detectable	No	No	Yes		Cesarean section	990	Female	10	Alive	No	Alive	No	No
Bugando	25	0	Married	College and above	YES	5	No	1	34	Self report of the last Alive menstrual period & Ultrasound	Not measured	Yes	Yes	Yes		Normal Vaginal	2500	Female	10	Alive	No	Alive	No	Yes
Bugando	25	1	Married	College and above	YES	5	No	1	34	Self report of the last Alive menstrual period & Ultrasound	Not measured	Yes	Yes	Yes		Normal Vaginal	2150	Female	10	Alive	No	Alive	No	Yes
Bugando	28	3	Married	Primary education	YES	4	No	1	34	Ultrasound	Normal(120-160BPM)rate	No	Yes	Yes		Normal Vaginal	1900	Female	9	Alive	No	Alive	No	Yes
Sekotoure	23	0	Married	Primary education	YES	4	No	1	33	Self report of the last Alive menstrual period	Not detectable	No	No	Yes		Normal Vaginal	2800	Female	10	Alive	No	Alive	No	No
Sekotoure	24	1	Married	Secondary education	YES	5	No	1	34	Self report of the last Alive menstrual period	Normal(120-160BPM)rate	No	No	No	Arrive at the hospital late, in well-established labor	Normal Vaginal	2900	Female	10	Alive	Yes	Alive	No	Yes
Bugando	19	0	Single	Secondary education	No		No	1	28	Ultrasound	Normal(120-160BPM)rate	No	No	Yes		Cesarean section	1090	Male	9	Alive	No	Alive	No	Yes
Sekotoure	41	5	Married	Primary education	YES	3	No	1	28	Self report of the last Alive menstrual period	Normal(120-160BPM)rate	No	No	No	Arrive at the hospital late, in well-established labor	Normal Vaginal	1500	Male	10	Alive	No	Alive	Yes	No
Sekotoure	28	2	Married	Primary education	No		No	1	34	Self report of the last Alive menstrual period	Not detectable	No	No	No	Arrive at the hospital late, in well-established labor	Normal Vaginal	2400	Male	10	Alive	No	Alive	No	Yes
Bugando	38	4	Single	Secondary education	YES	4	No	1	29	Self report of the last Alive menstrual period & Ultrasound	Normal(120-160BPM)rate	No	No	Yes		Normal Vaginal	1800	Male	10	Alive	No	Alive	No	Yes
Bugando	34	2	Married	Secondary education	YES	1	No	1	30	Self report of the last Alive menstrual period & Fundal height	Not measured	No	No	Yes		Normal Vaginal	2300	Male	10	Alive	No	Alive	No	No
Bugando	32	3	Married	College and above	YES	2	No	1	32	Ultrasound	Normal(120-160BPM)rate	No	No	Yes		Cesarean section	2800	Female	8	Alive	No	Death	No	Yes
Sekotoure	23	1	Married	College and above	YES	4	No	1	28	Self report of the last Alive menstrual period	Normal(120-160BPM)rate	No	No	No	Arrive at the hospital late, in well-established labor	Normal Vaginal	2500	Female	10	Alive	No	Alive	No	Yes
Sekotoure	23	0	Single	Secondary education	YES	3	No	1	28	Self report of the last Alive menstrual period & Ultrasound	Not measured	No	No	No	Arrive at the hospital late, in well-established labor	Normal Vaginal	2300	Male	9	Alive	No	Alive	Yes	Yes
Bugando	28	2	Married	Secondary education	No		No	1	28	Self report of the last Alive menstrual period & Ultrasound	Not measured	No	No	Yes		Cesarean section	1200	Male	6	Alive	Yes	Death	Yes	Yes
Sekotoure	23	1	Married	Primary education	YES	2	No	1	34	Self report of the last Alive menstrual period	Normal(120-160BPM)rate	No	No	No	Not Prescribed, without medical reason	Normal Vaginal	3100	Male	10	Alive	No	Alive	No	No
Bugando	26	1	Married	Secondary education	YES	1	No	1	27	Self report of the last Alive menstrual period & Ultrasound	Normal(120-160BPM)rate	No	No	Yes		Cesarean section	1200	Female	9	Alive	Yes	Death	No	Yes
Sengerema	20	3	Married	Primary education	YES	1	No	1	28	Self report of the last Alive menstrual period	Not measured	No	No	No	Not Prescribed, without medical reason	Normal Vaginal	1200	Female	5	Alive	Yes	Death	No	No
Sengerema	24	1	Married	Primary education	YES	6	No	1	32	Self report of the last Alive menstrual period	Normal(120-160BPM)rate	No	No	No	Not Prescribed, without medical reason	Normal Vaginal	1500	Male	9	Alive	No	Alive	No	Yes
Sengerema	22	2	Married	Primary education	YES	1	No	1	28	Self report of the last Alive menstrual period	Normal(120-160BPM)rate	No	No	No	Arrive at the hospital late, in well-established labor	Normal Vaginal	1000	Male	0	Stillbirth
Sengerema	28	2	Married	Primary education	YES	3	No	1	32	Self report of the last Alive menstrual period	Normal(120-160BPM)rate	No	No	No	Not Prescribed, without medical reason	Cesarean section	1300	Female	3	Alive	Yes	Death	No	No
Sengerema	22	2	Married	Primary education	YES	3	No	1	32	Self report of the last Alive menstrual period	Not measured	Yes	Yes	No	Arrive at the hospital late, in well-established labor	Normal Vaginal	1500	Male	9	Alive	No	Alive	No	Yes
Bugando	30	6	Married	Primary education	YES	3	No	1	31	Ultrasound	Not measured	No	No	Yes		Cesarean section	1650	Male	5	Alive	Yes	Death	No	No
Sengerema	18	0	Married	Primary education	YES	1	No	1	28	Self report of the last Alive menstrual period	Normal(120-160BPM)rate	Yes	Yes	No	Not Prescribed, without medical reason	Normal Vaginal	1100	Female	9	Alive	No	Alive	No	Yes
Sengerema	23	1	Married	Secondary education	YES	5	No	1	34	Self report of the last Alive menstrual period	Normal(120-160BPM)rate	No	No	No	Not Prescribed, without medical reason	Normal Vaginal	1600	Male	9	Alive	No	Alive	No	Yes
Bugando	32	2	Married	Secondary education	YES	2	No	1	28	Self report of the last Alive menstrual period	Not detectable	No	No	Yes		Normal Vaginal	1460	Male	6	Alive	Yes	Death	No	Yes
Sengerema	23	1	Married	Secondary education	YES	5	No	1	34	Self report of the last Alive menstrual period	Not detectable	No	No	No	Not Prescribed, without medical reason	Normal Vaginal	1640	Male	9	Alive	No	Alive	No	No
Sengerema	20	1	Married	Primary education	YES	6	No	1	34	Self report of the last Alive menstrual period	Normal(120-160BPM)rate	No	No	No	Not Prescribed, without medical reason	Normal Vaginal	1600	Male	8	Alive	No	Alive	No	No
Sengerema	20	0	Single	Primary education	YES	1	No	1	28	Self report of the last Alive menstrual period	Normal(120-160BPM)rate	No	Yes	No	Arrive at the hospital late, in well-established labor	Normal Vaginal	1200	Female	8	Alive	Yes	Alive	No	Yes
Sengerema	38	3	Married	Primary education	YES	6	No	1	32	Self report of the last Alive menstrual period	Normal(120-160BPM)rate	No	No	No	Arrive at the hospital late, in well-established labor	Normal Vaginal	2000	Male	9	Alive	Yes	Alive	No	Yes
Bugando	34	2	Married	College and above	YES	5	No	1	34	Ultrasound	Not detectable	No	No	Yes		Cesarean section	2700	Female	10	Alive	No	Alive	No	Yes
Bugando	38	3	Married	Secondary education	YES	5	No	1	34	Self report of the last Alive menstrual period & Ultrasound	Normal(120-160BPM)rate	No	No	Yes		Normal Vaginal	2200	Male	10	Alive	No	Alive	No	No
Bugando	22	0	Married	Secondary education	YES	5	No	1	34	Self report of the last Alive menstrual period & Ultrasound	Normal(120-160BPM)rate	No	No	Yes		Cesarean section	2500	Female	10	Alive	No	Alive	No	No
Bugando	20	0	Married	Secondary education	YES	4	No	1	34	Self report of the last Alive menstrual period & Ultrasound	Normal(120-160BPM)rate	No	No	Yes		Normal Vaginal	1950	Male	10	Alive	No	Alive	No	No
Bugando	19	0	Single	Secondary education	YES	3	No	1	33	Ultrasound	Normal(120-160BPM)rate	No	Yes	Yes		Normal Vaginal	1600	Male	9	Alive	No	Alive	No	No
Bugando	26	0	Married	Secondary education	YES	3	No	1	34	Ultrasound	Normal(120-160BPM)rate	No	Yes	Yes		Normal Vaginal	2600	Female	10	Alive	Yes	Alive	Yes	Yes
Bugando	30	2	Married	Secondary education	YES	4	No	1	30	Ultrasound	Abnormal BPM	No	No	Yes		Normal Vaginal	950	Male	10	Alive	Yes	Death	No	Yes
Sekotoure	34	2	Married	Secondary education	YES	4	No	1	30	Ultrasound	Normal(120-160BPM)rate	No	Yes	No	Intrauterine Fetal Death	Normal Vaginal	2700	Male	0	Stillbirth
Sekotoure	24	0	Married	Primary education	No		No	1	32	Self report of the last Alive menstrual period	Normal(120-160BPM)rate	No	Yes	No	Not Prescribed, without medical reason	Normal Vaginal	2500	Female	10	Alive	No	Alive	Yes	Yes
Sekotoure	30	1	Married	Primary education	YES	4	No	1	31	Self report of the last Alive menstrual period	Normal(120-160BPM)rate	No	Yes	No	Other	Normal Vaginal	2900	Female	8	Alive	Yes	Death	Yes	Yes
Sekotoure	17	0	Single	Primary education	No		No	1	30	Ultrasound	Normal(120-160BPM)rate	Yes	Yes	No	Maternal Infection	Normal Vaginal	1300	Female	9	Alive	No	Alive	Yes	Yes
Sekotoure	28	2	Married	Primary education	YES	5	No	1	32	Self report of the last Alive menstrual period	Normal(120-160BPM)rate	No	Yes	No	Dexamethasone was out of stock	Normal Vaginal	1500	Male	10	Alive	Yes	Alive	Yes	Yes
Sekotoure	27	1	Married	Secondary education	YES	3	No	1	33	Ultrasound	Normal(120-160BPM)rate	No	Yes	Yes		Normal Vaginal	1200	Male	8	Alive	No	Alive	Yes	Yes
Sekotoure	19	1	Married	Primary education	YES	6	No	1	34	Ultrasound	Not detectable	No	Yes	Yes		Normal Vaginal	3000	Male	10	Alive	No	Alive	No	No
Sekotoure	21	1	Married	College and above	YES	4	No	1	32	Self report of the last Alive menstrual period	Normal(120-160BPM)rate	Yes	Yes	No	Arrive at the hospital late, in well-established labor	Normal Vaginal	2000	Male	10	Alive	No	Alive	No	Yes
Sekotoure	23	0	Married	Secondary education	YES	2	No	1	33	Self report of the last Alive menstrual period	Normal(120-160BPM)rate	No	Yes	No	Dexamethasone was out of stock	Normal Vaginal	2700	Male	10	Alive	No	Alive	No	No
Sekotoure	18	0	Single	Secondary education	YES	5	No	1	32	Self report of the last Alive menstrual period	Normal(120-160BPM)rate	No	Yes	No	Dexamethasone was out of stock	Normal Vaginal	1900	Male	10	Alive	No	Alive	No	Yes
Sekotoure	20	2	Married	Secondary education	YES	3	No	1	34	Self report of the last Alive menstrual period	Normal(120-160BPM)rate	No	No	No	Arrive at the hospital late, in well-established labor	Normal Vaginal	3000	Female	10	Alive	No	Alive	No	No
Sekotoure	19	2	Married	Secondary education	YES	4	No	1	34	Self report of the last Alive menstrual period	Normal(120-160BPM)rate	No	No	No	Not Prescribed, without medical reason	Normal Vaginal	3100	Female	10	Alive	No	Alive	No	No
Bugando	37	2	Married	Secondary education	YES	3	No	1	34	Self report of the last Alive menstrual period	Not detectable	Yes	No	No	Maternal Infection	Cesarean section	2500	Male	10	Alive	No	Alive	No	Yes
Bugando	24	1	Married	Secondary education	YES	2	No	1	34	Ultrasound	Normal(120-160BPM)rate	No	No	Yes		Cesarean section	2300	Male	9	Alive	Yes	Alive	Yes	Yes
Bugando	28	1	Married	Secondary education	YES	3	No	1	34	Self report of the last Alive menstrual period	Normal(120-160BPM)rate	No	No	No	Arrive at the hospital late, in well-established labor	Normal Vaginal	2000	Male	10	Alive	No	Alive	No	No
Sekotoure	24	3	Married	Primary education	YES	2	No	1	30	Ultrasound	Normal(120-160BPM)rate	No	No	Yes		Cesarean section	2500	Female	10	Alive	No	Alive	No	No
Nyamagana	18	0	Married	Primary education	YES	3	No	1	32	Fundal height	Normal(120-160BPM)rate	Yes	No	No	Maternal Infection	Normal Vaginal	1900	Male	10	Alive	No	Death	No	No
Bugando	33	3	Married	College and above	YES	3	No	1	33	Self report of the last Alive menstrual period	Normal(120-160BPM)rate	Yes	Yes	No	Arrive at the hospital late, in well-established labor	Cesarean section	2400	Male	10	Alive	No	Alive	No	No
Bugando	26	0	Married	Primary education	No		No	1	29	Ultrasound	Not detectable	No	No	Yes		Cesarean section	1150	Male	8	Alive	Yes	Death	No	Yes
Bugando	27	0	Married	Secondary education	YES	4	No	1	28	Self report of the last Alive menstrual period & Ultrasound	Not detectable	No	No	Yes		Cesarean section	1190	Female	10	Alive	Yes	Death	No	Yes
Bugando	28	0	Married	College and above	YES	5	No	1	33	Self report of the last Alive menstrual period & Ultrasound	Not detectable	No	No	Yes		Cesarean section	1400	Male	10	Alive	No	Alive	No	No
Bugando	36	5	Married	Primary education	YES	4	No	1	33	Ultrasound	Not detectable	No	No	Yes		Normal Vaginal	1700	Female	10	Alive	No	Alive	No	No
Bugando	27	3	Married	Primary education	YES	3	No	1	34	Ultrasound	Normal(120-160BPM)rate	No	No	Yes		Normal Vaginal	2100	Male	10	Alive	No	Alive	No	No
Sekotoure	20	0	Married	Primary education	YES	1	No	1	34	Self report of the last Alive menstrual period	Normal(120-160BPM)rate	Yes	No	No	Maternal Infection	Normal Vaginal	2500	Female	0	Stillbirth
Sekotoure	20	0	Single	Secondary education	YES	3	No	1	33	Ultrasound	Normal(120-160BPM)rate	No	No	No	Arrive at the hospital late, in well-established labor	Normal Vaginal	2100	Female	10	Alive	No	Alive	No	No
Sekotoure	20	0	Married	Primary education	YES	2	No	1	32	Self report of the last Alive menstrual period	Normal(120-160BPM)rate	No	No	No	Arrive at the hospital late, in well-established labor	Normal Vaginal	700	Male	9	Alive	Yes	Alive	Yes	No
Bugando	41	8	Married	Primary education	YES	5	No	1	34	Ultrasound	Normal(120-160BPM)rate	No	No	Yes		Assisted	2600	Male	10	Alive	No	Alive	No	No
Sekotoure	33	4	Married	Primary education	YES	1	No	1	32	Self report of the last Alive menstrual period	Normal(120-160BPM)rate	No	Yes	No	Arrive at the hospital late, in well-established labor	Normal Vaginal	1800	Female	10	Alive	No	Alive	No	Yes
Sekotoure	17	0	Married	Primary education	YES	2	No	1	29	Self report of the last Alive menstrual period	Normal(120-160BPM)rate	No	No	No	Arrive at the hospital late, in well-established labor	Normal Vaginal	1600	Female	10	Alive	No	Alive	No	No
Sengerema	25	2	Married	No formal education	YES	3	No	1	34	Ultrasound	Normal(120-160BPM)rate	No	No	Yes		Normal Vaginal	2600	Female	9	Alive	Yes	Alive	No	No
Sekotoure	19	0	Single	Primary education	YES	3	No	1	33	Ultrasound	Normal(120-160BPM)rate	No	No	No	Arrive at the hospital late, in well-established labor	Normal Vaginal	2800	Male	10	Alive	No	Alive	No	Yes
Sekotoure	19	1	Married	Secondary education	YES	6	No	1	31	Self report of the last Alive menstrual period	Normal(120-160BPM)rate	No	No	No	Arrive at the hospital late, in well-established labor	Normal Vaginal	2400	Female	10	Alive	No	Alive	No	Yes
Sengerema	18	0	Married	Secondary education	YES	3	No	1	30	Self report of the last Alive menstrual period	Normal(120-160BPM)rate	No	No	No	Arrive at the hospital late, in well-established labor	Normal Vaginal	1500	Male	8	Alive	Yes	Death	No	Yes
Bugando	30	1	Married	College and above	YES	2	No	1	30	Self report of the last Alive menstrual period & Ultrasound	Normal(120-160BPM)rate	No	No	No	Intrauterine Fetal Death	Normal Vaginal	2150	Female	0	Stillbirth
Bugando	18	0	Married	Secondary education	YES	2	No	1	34	Ultrasound	Normal(120-160BPM)rate	No	No	Yes		Normal Vaginal	2500	Female	10	Alive	No	Alive	No	No
Bugando	30	1	Married	Secondary education	YES	2	No	1	32	Self report of the last Alive menstrual period & Fundal height	Normal(120-160BPM)rate	No	No	Yes		Normal Vaginal	2400	Female	10	Alive	No	Alive	Yes	Yes
Bugando	28	1	Married	College and above	YES	1	No	1	32	Ultrasound	Normal(120-160BPM)rate	No	No	Yes		Cesarean section	2500	Female	10	Alive	No	Alive	Yes	Yes
Bugando	30	2	Married	No formal education	YES	1	No	1	31	Ultrasound	Normal(120-160BPM)rate	No	No	Yes		Normal Vaginal	1900	Male	9	Alive	Yes	Alive	No	No
Bugando	25	2	Married	Secondary education	YES	4	No	1	34	Ultrasound	Normal(120-160BPM)rate	No	No	Yes		Normal Vaginal	2100	Female	10	Alive	No	Alive	No	No
Bugando	38	2	Married	Primary education	YES	5	No	1	34	Ultrasound	Normal(120-160BPM)rate	No	No	Yes		Normal Vaginal	2700	Female	10	Alive	No	Alive	No	Yes
Sengerema	20	2	Married	Primary education	YES	2	No	1	28	Self report of the last Alive menstrual period	Normal(120-160BPM)rate	No	No	No	Intrauterine Fetal Death	Normal Vaginal	1000	Female	5	Stillbirth
Nyamagana	26	1	Married	Primary education	YES	3	No	1	32	Fundal height	Abnormal BPM	No	No	No	Arrive at the hospital late, in well-established labor	Normal Vaginal	1800	Female	10	Alive	No	Alive	No	No
Bugando	28	0	Married	Secondary education	YES	4	No	1	31	Self report of the last Alive menstrual period & Ultrasound	Normal(120-160BPM)rate	No	No	Yes		Normal Vaginal	1500	Male	9	Alive	No	Alive	No	Yes
Sengerema	19	0	Married	No formal education	YES	1	No	1	30	Self report of the last Alive menstrual period	Normal(120-160BPM)rate	Yes	Yes	No	Dexamethasone was out of stock	Normal Vaginal	1200	Female	10	Alive	No	Alive	No	No
Sengerema	18	1	Married	Primary education	YES	3	No	1	28	Self report of the last Alive menstrual period	Normal(120-160BPM)rate	No	No	No	Dexamethasone was out of stock	Normal Vaginal	1100	Female	10	Alive	Yes	Alive	No	No
Sekotoure	22	0	Married	Primary education	YES	5	No	1	32	Self report of the last Alive menstrual period	Normal(120-160BPM)rate	Yes	Yes	No	Arrive at the hospital late, in well-established labor	Normal Vaginal	1900	Male	10	Alive	No	Alive	No	No
Sekotoure	18	0	Single	Secondary education	YES	3	No	1	33	Ultrasound	Not detectable	Yes	Yes	No	Intrauterine Fetal Death	Normal Vaginal	2600	Male	0	Stillbirth
Sekotoure	33	3	Married	Primary education	No		No	1	33	Self report of the last Alive menstrual period	Normal(120-160BPM)rate	Yes	No	No	Maternal Infection	Normal Vaginal	2800	Female	10	Alive	Yes	Alive	No	No
Sekotoure	32	2	Married	Secondary education	YES	4	No	1	32	Self report of the last Alive menstrual period	Normal(120-160BPM)rate	No	No	No	Arrive at the hospital late, in well-established labor	Normal Vaginal	2300	Male	10	Alive	No	Alive	No	No
Sengerema	17	0	Married	Primary education	YES	2	No	1	29	Self report of the last Alive menstrual period	Normal(120-160BPM)rate	No	Yes	No	Dexamethasone was out of stock	Normal Vaginal	1100	Female	0	Stillbirth
Sengerema	24	0	Married	Secondary education	YES	2	No	1	32	Self report of the last Alive menstrual period	Normal(120-160BPM)rate	No	Yes	No	Arrive at the hospital late, in well-established labor	Normal Vaginal	1600	Male	0	Stillbirth
Nyamagana	27	2	Married	Primary education	YES	4	No	1	34	Ultrasound	Normal(120-160BPM)rate	No	Yes	No	Dexamethasone was out of stock	Normal Vaginal	1700	Male	10	Alive	No	Alive	No	Yes
Bugando	17	0	Single	Secondary education	YES	4	No	1	34	Ultrasound	Normal(120-160BPM)rate	No	Yes	Yes		Normal Vaginal	2000	Male	9	Alive	No	Alive	No	Yes
Bugando	30	2	Married	Primary education	YES	5	No	1	31	Ultrasound	Normal(120-160BPM)rate	No	No	Yes		Normal Vaginal	1200	Male	8	Alive	Yes	Death	No	Yes
Sekotoure	19	0	Single	Primary education	YES	2	No	1	32	Self report of the last Alive menstrual period	Normal(120-160BPM)rate	Yes	No	No	Maternal Infection	Normal Vaginal	2300	Female	10	Alive	No	Alive	No	No
Sengerema	22	1	Married	Primary education	YES	2	No	1	30	Self report of the last Alive menstrual period	Normal(120-160BPM)rate	No	No	No	Arrive at the hospital late, in well-established labor	Normal Vaginal	1600	Female	9	Alive	No	Alive	No	No
Sengerema	20	0	Married	Secondary education	YES	1	No	1	28	Self report of the last Alive menstrual period	Normal(120-160BPM)rate	No	Yes	No	Other	Normal Vaginal	1400	Male	8	Alive	No	Alive	No	Yes
Sengerema	22	1	Married	Primary education	YES	4	No	1	31	Self report of the last Alive menstrual period	Normal(120-160BPM)rate	Yes	No	No	Maternal Infection	Normal Vaginal	1700	Female	9	Alive	No	Alive	No	Yes
Sengerema	20	0	Married	Primary education	YES	4	No	1	32	Self report of the last Alive menstrual period	Normal(120-160BPM)rate	No	No	No	Dexamethasone was out of stock	Normal Vaginal	1700	Male	8	Alive	Yes	Alive	No	No
Sengerema	18	0	Married	Primary education	YES	2	No	1	32	Self report of the last Alive menstrual period	Normal(120-160BPM)rate	No	Yes	No	Not Prescribed, without medical reason	Normal Vaginal	1800	Female	10	Alive	No	Alive	No	Yes
Sekotoure	27	1	Married	Secondary education	YES	2	No	1	34	Self report of the last Alive menstrual period	Normal(120-160BPM)rate	No	Yes	No	Arrive at the hospital late, in well-established labor	Cesarean section	1700	Female	9	Alive	Yes	Alive	Yes	Yes
Sekotoure	17	0	Single	Secondary education	YES	1	No	1	33	Self report of the last Alive menstrual period	Normal(120-160BPM)rate	No	No	Yes		Normal Vaginal	2200	Female	8	Alive	No	Alive	No	No
Sekotoure	33	1	Married	College and above	YES	4	No	1	32	Self report of the last Alive menstrual period	Normal(120-160BPM)rate	No	No	No	Arrive at the hospital late, in well-established labor	Normal Vaginal	2400	Female	10	Alive	No	Alive	No	Yes
Sekotoure	23	1	Married	Secondary education	YES	3	No	1	34	Self report of the last Alive menstrual period	Normal(120-160BPM)rate	No	Yes	No	Arrive at the hospital late, in well-established labor	Normal Vaginal	2600	Female	10	Alive	No	Alive	No	Yes
Sengerema	24	1	Married	Secondary education	YES	2	No	1	32	Self report of the last Alive menstrual period	Normal(120-160BPM)rate	No	No	No	Not Prescribed, without medical reason	Normal Vaginal	1500	Female	9	Alive	No	Alive	No	No
Sengerema	20	0	Married	Primary education	YES	1	No	1	28	Self report of the last Alive menstrual period	Abnormal BPM	No	Yes	No	Not Prescribed, without medical reason	Cesarean section	1250	Male	8	Alive	No	Alive	No	Yes
Sengerema	18	0	Married	Primary education	YES	1	No	1	30	Ultrasound	Not detectable	No	No	No	Not Prescribed, without medical reason	Cesarean section	1600	Female	7	Alive	No	Alive	No	Yes
Bugando	27	2	Married	Secondary education	YES	2	No	1	32	Self report of the last Alive menstrual period	Normal(120-160BPM)rate	No	No	Yes		Cesarean section	2300	Male	9	Alive	Yes	Alive	No	Yes
Bugando	20	0	Married	Primary education	YES	3	No	1	30	Ultrasound	Normal(120-160BPM)rate	No	No	Yes		Cesarean section	1200	Male	6	Alive	Yes	Death	No	Yes
Bugando	23	1	Married	Secondary education	YES	5	No	1	34	Ultrasound	Normal(120-160BPM)rate	No	No	Yes		Cesarean section	2450	Male	9	Alive	No	Alive	No	Yes
Nyamagana	24	4	Married	Primary education	YES	2	No	1	28	Fundal height	Not detectable	No	No	No	Arrive at the hospital late, in well-established labor	Normal Vaginal	1800	Female	10	Alive	No	Alive	No	No
Nyamagana	23	1	Married	Primary education	YES	1	No	1	32	Ultrasound	Normal(120-160BPM)rate	No	No	No	Arrive at the hospital late, in well-established labor	Normal Vaginal	1800	Male	10	Alive	No	Alive	No	Yes
Bugando	26	0	Married	College and above	YES	1	No	1	27	Ultrasound	Normal(120-160BPM)rate	No	No	Yes		Cesarean section	1200	Female	6	Alive	No	Death	No	Yes
Bugando	24	1	Married	Primary education	YES	1	No	1	30	Ultrasound	Normal(120-160BPM)rate	No	No	Yes		Cesarean section	2250	Male	8	Alive	Yes	Death	No	Yes
Sekotoure	29	3	Married	Secondary education	YES	4	No	1	28	Ultrasound	Normal(120-160BPM)rate	No	No	No	Intrauterine Fetal Death	Normal Vaginal	1200	Male	0	Stillbirth
Sekotoure	17	0	Single	Secondary education	YES	3	No	1	32	Ultrasound	Normal(120-160BPM)rate	No	No	Yes		Normal Vaginal	2700	Male	10	Alive	No	Alive	No	Yes
Sekotoure	26	2	Married	Primary education	YES	2	No	1	33	Self report of the last Alive menstrual period	Normal(120-160BPM)rate	No	Yes	No	Dexamethasone was out of stock	Normal Vaginal	2400	Female	10	Alive	No	Alive	No	Yes
Sekotoure	34	0	Married	College and above	YES	4	No	1	30	Ultrasound	Normal(120-160BPM)rate	No	No	No	Arrive at the hospital late, in well-established labor	Normal Vaginal	1900	Male	9	Alive	No	Alive	No	Yes
Sekotoure	42	8	Married	Primary education	No		No	1	33	Self report of the last Alive menstrual period	Normal(120-160BPM)rate	No	No	No	Intrauterine Fetal Death	Cesarean section	2100	Female	0	Stillbirth
Sekotoure	27	1	Married	Secondary education	YES	3	No	1	32	Ultrasound	Normal(120-160BPM)rate	No	No	Yes		Normal Vaginal	2700	Male	10	Alive	No	Alive	No	No
Sekotoure	18	0	Single	Secondary education	No		No	1	32	Self report of the last Alive menstrual period	Normal(120-160BPM)rate	No	Yes	No	Arrive at the hospital late, in well-established labor	Normal Vaginal	2000	Male	6	Alive	Yes	Death	Yes	Yes
Sekotoure	20	1	Married	Secondary education	YES	5	No	1	30	Fundal height	Normal(120-160BPM)rate	No	Yes	No	Other	Normal Vaginal	2500	Female	10	Alive	No	Death	No	Yes
Sekotoure	19	0	Single	Secondary education	YES	1	No	1	34	Self report of the last Alive menstrual period & Fundal height	Normal(120-160BPM)rate	No	Yes	No	Arrive at the hospital late, in well-established labor	Normal Vaginal	2700	Female	9	Alive	No	Alive	Yes	Yes
Sekotoure	36	4	Married	Primary education	No		No	1	34	Self report of the last Alive menstrual period	Normal(120-160BPM)rate	No	Yes	No	Arrive at the hospital late, in well-established labor	Normal Vaginal	2300	Male	9	Alive	No	Alive	No	Yes
Sekotoure	17	0	Single	Secondary education	YES	2	No	1	32	Ultrasound	Normal(120-160BPM)rate	No	Yes	Yes		Normal Vaginal	2700	Male	10	Alive	No	Alive	No	Yes
Sekotoure	20	1	Married	No formal education	YES	3	No	1	31	Ultrasound	Not detectable	Yes	Yes	No	Not Prescribed, without medical reason	Cesarean section	3000	Female	10	Alive	No	Alive	No	Yes
Sekotoure	23	0	Married	Primary education	YES	4	No	1	34	Fundal height	Normal(120-160BPM)rate	No	No	No	Arrive at the hospital late, in well-established labor	Normal Vaginal	2800	Male	8	Alive	No	Alive	Yes	Yes
Sekotoure	26	2	Married	Secondary education	YES	3	No	1	34	Ultrasound	Normal(120-160BPM)rate	Yes	No	No	Maternal Infection	Normal Vaginal	2400	Female	10	Alive	Yes	Alive	Yes	Yes
Sekotoure	20	0	Single	College and above	YES	4	No	1	33	Ultrasound	Normal(120-160BPM)rate	Yes	Yes	No	Arrive at the hospital late, in well-established labor	Normal Vaginal	2100	Male	8	Alive	No	Alive	No	Yes
Sengerema	18	0	Married	Primary education	YES	1	No	1	28	Self report of the last Alive menstrual period	Normal(120-160BPM)rate	No	No	No	Arrive at the hospital late, in well-established labor	Normal Vaginal	1200	Male	10	Alive	No	Alive	No	Yes
Sengerema	22	1	Married	Secondary education	YES	2	No	1	29	Self report of the last Alive menstrual period	Normal(120-160BPM)rate	Yes	No	No	Maternal Infection	Normal Vaginal	1400	Female	10	Alive	Yes	Alive	No	No
Sekotoure	24	2	Married	Primary education	YES	2	No	1	34	Ultrasound	Normal(120-160BPM)rate	No	No	Yes		Cesarean section	2600	Male	10	Alive	No	Alive	No	Yes
Sekotoure	29	3	Married	Primary education	YES	6	No	1	30	Self report of the last Alive menstrual period	Normal(120-160BPM)rate	No	No	No	Arrive at the hospital late, in well-established labor	Normal Vaginal	1300	Male	6	Alive	Yes	Death	Yes	Yes
Sekotoure	32	5	Married	Secondary education	YES	4	No	1	33	Self report of the last Alive menstrual period & Fundal height	Normal(120-160BPM)rate	No	No	No	Arrive at the hospital late, in well-established labor	Normal Vaginal	2900	Male	9	Alive	Yes	Death	Yes	No
Bugando	28	2	Married	Primary education	YES	4	No	1	33	Ultrasound	Normal(120-160BPM)rate	No	No	Yes		Normal Vaginal	1900	Male	7	Alive	No	Alive	No	No
Bugando	31	2	Married	Secondary education	YES	4	No	1	31	Ultrasound	Normal(120-160BPM)rate	No	No	Yes		Cesarean section	900	Female	10	Alive	No	Death	No	No
Nyamagana	22	0	Married	Primary education	YES	3	No	1	28	Fundal height	Normal(120-160BPM)rate	No	No	No	Arrive at the hospital late, in well-established labor	Normal Vaginal	1600	Male	10	Alive	No	Alive	No	No
Bugando	22	1	Married	Primary education	YES	3	No	1	33	Self report of the last Alive menstrual period & Ultrasound	Normal(120-160BPM)rate	No	No	Yes		Normal Vaginal	2100	Female	10	Alive	No	Alive	No	No
Sengerema	30	8	Married	Primary education	YES	2	No	1	28	Self report of the last Alive menstrual period	Normal(120-160BPM)rate	No	No	No	Intrauterine Fetal Death	Assisted	1000	Male	0	Stillbirth
Sengerema	18	0	Married	Primary education	YES	2	No	1	30	Ultrasound	Normal(120-160BPM)rate	No	No	No	Arrive at the hospital late, in well-established labor	Normal Vaginal	1700	Female	6	Alive	Yes	Alive	No	Yes
Bugando	34	2	Married	Secondary education	YES	6	No	1	34	Ultrasound	Normal(120-160BPM)rate	No	No	Yes		Cesarean section	2050	Male	10	Alive	No	Alive	No	No
Bugando	40	1	Married	Primary education	YES	5	No	1	34	Ultrasound	Normal(120-160BPM)rate	No	No	Yes		Cesarean section	2000	Female	8	Alive	Yes	Alive	No	No
Bugando	25	0	Married	College and above	YES	5	No	1	33	Self report of the last Alive menstrual period & Ultrasound	Normal(120-160BPM)rate	No	No	Yes		Cesarean section	1600	Male	9	Alive	No	Alive	No	No
Sengerema	25	0	Single	Secondary education	YES	3	No	1	28	Ultrasound	Not measured	No	No	No	Not Prescribed, without medical reason	Normal Vaginal	1150	Male	9	Alive	No	Alive	No	Yes
Sengerema	26	2	Married	Primary education	YES	3	No	1	28	Self report of the last Alive menstrual period	Not measured	No	No	No	Not Prescribed, without medical reason	Normal Vaginal	1700	Female	9	Alive	Yes	Alive	No	No
Bugando	29	0	Married	Secondary education	YES	3	No	1	34	Self report of the last Alive menstrual period	Normal(120-160BPM)rate	No	Yes	No	Arrive at the hospital late, in well-established labor	Normal Vaginal	2200	Female	10	Alive	No	Alive	No	No
Sengerema	25	1	Married	Primary education	YES	3	No	1	28	Self report of the last Alive menstrual period	Abnormal BPM	Yes	Yes	No	Arrive at the hospital late, in well-established labor	Normal Vaginal	1000	Male	9	Alive	No	Alive	No	Yes
Sengerema	25	4	Married	No formal education	YES	3	No	1	30	Self report of the last Alive menstrual period	Normal(120-160BPM)rate	No	No	No	Not Prescribed, without medical reason	Normal Vaginal	1700	Male	10	Alive	Yes	Alive	No	No
Sengerema	25	3	Married	Primary education	YES	1	No	1	32	Self report of the last Alive menstrual period	Normal(120-160BPM)rate	No	No	No	Not Prescribed, without medical reason	Normal Vaginal	1800	Male	9	Alive	No	Alive	No	Yes
Sengerema	37	9	Single	Primary education	YES	1	No	1	29	Self report of the last Alive menstrual period	Normal(120-160BPM)rate	No	No	No	Dexamethasone was out of stock	Normal Vaginal	1800	Male	9	Alive	No	Alive	No	No
Bugando	24	0	Married	Secondary education	YES	5	No	1	34	Ultrasound	Normal(120-160BPM)rate	No	No	Yes		Cesarean section	2500	Female	10	Alive	No	Alive	No	No
Bugando	38	1	Married	Primary education	YES	5	No	1	34	Ultrasound	Normal(120-160BPM)rate	No	Yes	No	Arrive at the hospital late, in well-established labor	Cesarean section	2400	Male	6	Alive		Death	No
Bugando	25	1	Married	Secondary education	YES	4	No	1	34	Ultrasound	Normal(120-160BPM)rate	No	Yes	Yes		Cesarean section	1800	Female	10	Alive	No	Alive	No	Yes
Bugando	20	0	Married	Secondary education	YES	4	No	1	32	Ultrasound	Not measured	No	No	Yes		Normal Vaginal	1400	Female	10	Alive	No	Alive	No	No
Bugando	27	0	Married	Secondary education	YES	6	No	1	31	Self report of the last Alive menstrual period & Ultrasound	Normal(120-160BPM)rate	No	No	Yes		Normal Vaginal	1200	Male	9	Alive	No	Alive	No	No
Sekotoure	36	1	Married	College and above	No		No	1	27	Ultrasound	Abnormal BPM	No	No	No	Arrive at the hospital late, in well-established labor	Normal Vaginal	1000	Male	5	Alive	No	Death	No	Yes
Bugando	36	1	Married	Secondary education	YES	2	No	1	30	Ultrasound	Normal(120-160BPM)rate	No	Yes	Yes		Cesarean section	1900	Male	9	Alive	Yes	Alive	No	Yes
Bugando	31	1	Married	Primary education	YES	2	No	1	34	Ultrasound	Normal(120-160BPM)rate	No	Yes	No	Arrive at the hospital late, in well-established labor	Cesarean section	2500	Female	10	Alive	No	Alive	No	Yes
Bugando	30	1	Married	Secondary education	YES	4	No	1	33	Ultrasound	Normal(120-160BPM)rate	No	Yes	Yes		Cesarean section	1900	Female	9	Alive	No	Alive	No	Yes
Bugando	30	3	Married	Primary education	YES	5	No	1	34	Self report of the last Alive menstrual period	Normal(120-160BPM)rate	Yes	Yes	Yes		Cesarean section	2000	Female	7	Alive	Yes	Death	No	Yes
Bugando	34	3	Married	Secondary education	YES	3	No	1	34	Self report of the last Alive menstrual period	Normal(120-160BPM)rate	No	Yes	No	Arrive at the hospital late, in well-established labor	Normal Vaginal	2400	Male	7	Alive	Yes	Death	No	Yes
Bugando	18	0	Married	Primary education	YES	4	No	1	34	Ultrasound	Normal(120-160BPM)rate	No	Yes	Yes		Normal Vaginal	2100	Male	8	Alive	Yes	Alive	No	Yes
Bugando	26	0	Married	Secondary education	YES	4	No	1	33	Self report of the last Alive menstrual period	Normal(120-160BPM)rate	No	Yes	Yes		Normal Vaginal	1500	Male	8	Alive	Yes	Death	No	Yes
Sekotoure	39	3	Married	Primary education	No		No	1	34	Ultrasound	Normal(120-160BPM)rate	No	Yes	No	Arrive at the hospital late, in well-established labor	Normal Vaginal	2800	Female	10	Alive	No	Alive	No	Yes
Bugando	24	1	Married	Secondary education	YES	4	No	1	34	Self report of the last Alive menstrual period & Ultrasound	Normal(120-160BPM)rate	No	Yes	Yes		Cesarean section	2100	Male	10	Alive	No	Alive	No	Yes
Sekotoure	28	2	Married	Primary education	YES	5	No	1	34	Self report of the last Alive menstrual period	Normal(120-160BPM)rate	Yes	No	No	Maternal Infection	Normal Vaginal	1900	Male	10	Alive	No	Alive	Yes	No
Sekotoure	20	0	Single	College and above	YES	4	No	1	26	Ultrasound	Normal(120-160BPM)rate	No	No	No	Intrauterine Fetal Death	Normal Vaginal	1800	Male	0	Stillbirth
Bugando	25	1	Married	Primary education	YES	3	No	1	34	Self report of the last Alive menstrual period	Normal(120-160BPM)rate	No	No	No	Arrive at the hospital late, in well-established labor	Cesarean section	2500	Male	10	Alive	No	Alive	No	Yes
Bugando	27	4	Married	Primary education	YES	5	No	1	33	Ultrasound	Normal(120-160BPM)rate	No	No	Yes		Cesarean section	1750	Male	10	Alive	Yes	Alive	No	Yes
Bugando	33	1	Married	Secondary education	YES	4	No	1	34	Ultrasound	Normal(120-160BPM)rate	No	No	Yes		Cesarean section	1750	Male	9	Alive	Yes	Alive	No	No
Sekotoure	20	0	Single	Primary education	YES	1	No	1	34	Ultrasound	Normal(120-160BPM)rate	No	No	No	Arrive at the hospital late, in well-established labor	Normal Vaginal	2800	Male	8	Alive	Yes	Death	Yes	Yes
Sekotoure	32	1	Married	Secondary education	YES	3	No	1	31	Ultrasound	Normal(120-160BPM)rate	No	No	Yes		Cesarean section	2600	Female	10	Alive	No	Alive	No	No
Bugando	24	2	Married	Primary education	YES	4	No	1	34	Ultrasound	Normal(120-160BPM)rate	No	No	Yes		Normal Vaginal	2100	Male	10	Alive	No	Alive	No	Yes
Sekotoure	19	0	Single	Secondary education	No		No	1	32	Self report of the last Alive menstrual period & Fundal height	Normal(120-160BPM)rate	No	No	No	Arrive at the hospital late, in well-established labor	Normal Vaginal	1700	Female	7	Alive	No	Alive	No	Yes
Bugando	34	2	Married	Secondary education	YES	3	No	1	34	Self report of the last Alive menstrual period	Not detectable	Yes	Yes	No	Arrive at the hospital late, in well-established labor	Normal Vaginal	2600	Female	9	Alive	No	Alive	Yes	Yes
Sekotoure	25	1	Married	Primary education	YES	3	No	1	32	Ultrasound	Normal(120-160BPM)rate	No	Yes	Yes		Cesarean section	2800	Female	10	Alive	No	Alive	No	Yes
Sekotoure	23	0	Single	Primary education	No		No	1	30	Self report of the last Alive menstrual period & Fundal height	Normal(120-160BPM)rate	No	Yes	No	Arrive at the hospital late, in well-established labor	Normal Vaginal	2400	Male	8	Alive	Yes	Alive	No	Yes
Bugando	34	2	Married	Secondary education	YES	2	No	1	34	Self report of the last Alive menstrual period	Normal(120-160BPM)rate	No	Yes	No	Arrive at the hospital late, in well-established labor	Normal Vaginal	2600	Female	9	Alive	No	Alive	No	Yes
Bugando	32	3	Married	No formal education	YES	3	No	1	34	Self report of the last Alive menstrual period	Normal(120-160BPM)rate	No	Yes	No	Intrauterine Fetal Death	Normal Vaginal	2000	Female	0	Stillbirth
Bugando	19	0	Married	Secondary education	YES	5	No	1	34	Ultrasound	Normal(120-160BPM)rate	No	Yes	Yes		Normal Vaginal	2400	Male	9	Alive	No	Alive	No	Yes
Bugando	33	2	Married	Secondary education	YES	5	No	1	31	Ultrasound	Not detectable	No	No	Yes		Normal Vaginal	1550	Female	9	Alive	No	Alive	No	Yes
Bugando	38	1	Married	Secondary education	YES	5	No	1	34	Self report of the last Alive menstrual period	Normal(120-160BPM)rate	No	No	No	Arrive at the hospital late, in well-established labor	Cesarean section	2600	Male	7	Alive	No	Alive	No	No
Bugando	28	2	Married	Secondary education	YES	5	No	1	33	Ultrasound	Normal(120-160BPM)rate	No	Yes	Yes		Normal Vaginal	2050	Female	9	Alive	No	Alive	No	Yes
Bugando	21	0	Single	College and above	YES	3	No	1	34	Self report of the last Alive menstrual period	Normal(120-160BPM)rate	No	Yes	Yes		Normal Vaginal	1900	Female	7	Alive	Yes	Alive	No	Yes
Bugando	24	2	Married	Primary education	YES	5	No	1	34	Ultrasound	Normal(120-160BPM)rate	No	No	Yes		Normal Vaginal	2100	Female	9	Alive	No	Alive	No	Yes
Bugando	34	1	Married	College and above	YES	5	No	1	34	Self report of the last Alive menstrual period & Ultrasound	Normal(120-160BPM)rate	No	No	Yes		Cesarean section	2300	Female	9	Alive	No	Alive	No	Yes
Bugando	17	0	Single	Secondary education	YES	3	No	1	33	Ultrasound	Normal(120-160BPM)rate	No	No	Yes		Assisted	1900	Female	9	Alive	No	Alive	No	No
Bugando	29	1	Married	Secondary education	YES	5	No	1	34	Self report of the last Alive menstrual period & Ultrasound	Not detectable	No	No	Yes		Cesarean section	2450	Male	10	Alive	No	Alive	No	No
Bugando	24	0	Married	Secondary education	YES	3	No	1	31	Self report of the last Alive menstrual period	Normal(120-160BPM)rate	No	No	Yes		Assisted	1500	Male	9	Alive	No	Alive	No	No
Bugando	40	2	Married	Primary education	YES	3	No	1	34	Self report of the last Alive menstrual period	Normal(120-160BPM)rate	No	No	No	Arrive at the hospital late, in well-established labor	Cesarean section	2500	Male	8	Alive	No	Alive	No	No
Bugando	34	3	Married	College and above	YES	5	No	1	33	Ultrasound	Not detectable	No	No	No	Arrive at the hospital late, in well-established labor	Cesarean section	2200	Female	6	Alive	Yes	Death	No	Yes
Bugando	21	0	Married	Primary education	YES	4	No	1	34	Self report of the last Alive menstrual period & Ultrasound	Normal(120-160BPM)rate	No	No	Yes		Normal Vaginal	2350	Female	10	Alive	No	Alive	No	Yes
Bugando	29	1	Married	College and above	YES	6	No	1	33	Self report of the last Alive menstrual period & Ultrasound	Not measured	No	No	Yes		Normal Vaginal	2000	Male	10	Alive	Yes	Alive	No	Yes
Bugando	30	2	Married	Primary education	YES	6	No	1	34	Self report of the last Alive menstrual period & Ultrasound	Not measured	No	No	Yes		Cesarean section	2450	Male	10	Alive	No	Alive	No	Yes
Bugando	31	1	Married	Secondary education	No		No	1	29	Self report of the last Alive menstrual period	Normal(120-160BPM)rate	No	No	Yes		Cesarean section	1450	Female	8	Alive	Yes	Alive	No	No
Bugando	23	0	Married	Secondary education	YES	5	No	1	34	Self report of the last Alive menstrual period	Normal(120-160BPM)rate	No	No	Yes		Cesarean section	2050	Female	9	Alive	No	Alive	No	No
Bugando	31	1	Married	Primary education	YES	3	No	1	29	Self report of the last Alive menstrual period	Normal(120-160BPM)rate	No	No	Yes		Cesarean section	1450	Female	8	Alive	Yes	Alive	Yes	No
Sengerema	20	1	Married	Primary education	YES	1	No	1	34	Self report of the last Alive menstrual period	Normal(120-160BPM)rate	No	Yes	No	Arrive at the hospital late, in well-established labor	Normal Vaginal	1500	Male	0	Stillbirth
Sengerema	38	2	Married	Primary education	YES	3	No	1	28	Self report of the last Alive menstrual period	Not measured	No	No	No	Arrive at the hospital late, in well-established labor	Assisted	1100	Female	6	Alive	Yes	Alive	No	Yes
Sengerema	19	0	Single	Primary education	YES	2	No	1	34	Self report of the last Alive menstrual period	Normal(120-160BPM)rate	No	No	No	Arrive at the hospital late, in well-established labor	Normal Vaginal	2000	Female	9	Alive	No	Alive	No	Yes
Sekotoure	29	1	Married	Secondary education	YES	6	No	1	34	Self report of the last Alive menstrual period	Normal(120-160BPM)rate	No	No	No	Arrive at the hospital late, in well-established labor	Normal Vaginal	2800	Female	10	Alive	No	Alive	No	Yes
Sekotoure	20	1	Married	Primary education	YES	4	No	1	33	Self report of the last Alive menstrual period	Normal(120-160BPM)rate	No	No	No	Arrive at the hospital late, in well-established labor	Normal Vaginal	2600	Male	10	Alive	Yes	Alive	No	Yes
Sekotoure	18	0	Single	Primary education	No		No	1	30	Ultrasound	Not measured	Yes	No	No	Maternal Infection	Normal Vaginal	1000	Female	7	Alive	No	Alive	Yes	Yes
Sekotoure	26	3	Married	Primary education	YES	5	No	1	34	Self report of the last Alive menstrual period	Normal(120-160BPM)rate	No	No	No	Arrive at the hospital late, in well-established labor	Cesarean section	3000	Female	5	Alive	Yes	Death	Yes	Yes
Sekotoure	19	0	Married	Primary education	YES	2	No	1	33	Self report of the last Alive menstrual period	Normal(120-160BPM)rate	No	No	No	Arrive at the hospital late, in well-established labor	Normal Vaginal	2100	Female	6	Alive	Yes	Alive	Yes	Yes
Sekotoure	19	0	Single	Primary education	YES	5	No	1	26	Ultrasound	Normal(120-160BPM)rate	No	Yes	Yes		Cesarean section	1800	Male	10	Alive	No	Alive	Yes	Yes
Sengerema	26	2	Married	Primary education	YES	1	No	1	30	Self report of the last Alive menstrual period	Not detectable	No	No	No	Arrive at the hospital late, in well-established labor	Assisted	1700	Female	9	Alive	No	Alive	No	Yes
Nyamagana	19	0	Married	Primary education	No		No	1	28	Fundal height	Normal(120-160BPM)rate	No	No	No	Arrive at the hospital late, in well-established labor	Normal Vaginal	1700	Male	10	Alive	No	Alive	No	No
Nyamagana	34	3	Married	Primary education	YES	2	No	1	28	Fundal height	Normal(120-160BPM)rate	No	No	No	Other	Normal Vaginal	1500	Female	10	Alive	No	Alive	No	No
Nyamagana	26	2	Married	Primary education	YES	3	No	1	29	Fundal height	Normal(120-160BPM)rate	No	No	No	Dexamethasone was out of stock	Normal Vaginal	1900	Male	10	Alive	No	Alive	No	No
Bugando	26	1	Married	Primary education	YES	4	No	1	34	Self report of the last Alive menstrual period	Normal(120-160BPM)rate	No	No	Yes		Cesarean section	2200	Male	10	Alive	No	Alive	No	Yes
Bugando	25	2	Married	College and above	YES	4	No	1	32	Self report of the last Alive menstrual period	Normal(120-160BPM)rate	No	No	No	Arrive at the hospital late, in well-established labor	Normal Vaginal	1600	Female	8	Alive	Yes	Alive	No	Yes
Bugando	17	0	Single	Secondary education	YES	4	No	1	32	Ultrasound	Normal(120-160BPM)rate	No	No	Yes		Normal Vaginal	1800	Male	8	Alive	Yes	Alive	No	Yes
Bugando	27	0	Married	Secondary education	YES	4	No	1	33	Ultrasound	Normal(120-160BPM)rate	No	No	Yes		Normal Vaginal	1900	Male	10	Alive	No	Alive	No	Yes
Bugando	35	3	Married	Secondary education	YES	4	No	1	34	Self report of the last Alive menstrual period & Ultrasound	Normal(120-160BPM)rate	No	No	Yes		Cesarean section	2100	Female	9	Alive	No	Alive	No	Yes
Sekotoure	21	1	Married	Secondary education	YES	6	No	1	29	Self report of the last Alive menstrual period	Normal(120-160BPM)rate	No	Yes	No	Arrive at the hospital late, in well-established labor	Normal Vaginal	1900	Female	8	Alive	No	Alive	No	Yes
Sekotoure	31	1	Married	Primary education	YES	2	No	1	30	Self report of the last Alive menstrual period	Normal(120-160BPM)rate	No	No	No	Other	Normal Vaginal	1800	Male	7	Alive	No	Alive	No	Yes
Sekotoure	18	0	Single	Secondary education	YES	4	No	1	34	Fundal height	Normal(120-160BPM)rate	No	Yes	No	Arrive at the hospital late, in well-established labor	Normal Vaginal	2800	Female	10	Alive	No	Alive	No	Yes
Sekotoure	22	1	Married	Primary education	YES	3	No	1	31	Self report of the last Alive menstrual period	Normal(120-160BPM)rate	No	No	No	Dexamethasone was out of stock	Normal Vaginal	1400	Male	6	Alive	Yes	Death	Yes	No
Sengerema	32	5	Married	Primary education	YES	1	No	1	28	Self report of the last Alive menstrual period	Normal(120-160BPM)rate	No	No	No	Arrive at the hospital late, in well-established labor	Normal Vaginal	1700	Male	9	Alive	No	Alive	No	No
Sengerema	39	8	Married	Primary education	YES	2	No	1	28	Self report of the last Alive menstrual period	Normal(120-160BPM)rate	Yes	Yes	No	Arrive at the hospital late, in well-established labor	Normal Vaginal	1700	Female	9	Alive	No	Alive	No	Yes
Sekotoure	26	2	Married	Primary education	YES	4	No	1	29	Self report of the last Alive menstrual period & Fundal height	Normal(120-160BPM)rate	Yes	Yes	No	Arrive at the hospital late, in well-established labor	Normal Vaginal	1500	Male	10	Alive	Yes	Alive	Yes	Yes
Sekotoure	20	0	Married	Secondary education	YES	1	No	1	28	Ultrasound	Normal(120-160BPM)rate	No	No	Yes		Normal Vaginal	1500	Male	10	Alive	No	Alive	Yes	No
Sengerema	32	4	Married	Primary education	YES	1	No	1	29	Self report of the last Alive menstrual period	Normal(120-160BPM)rate	No	No	No	Arrive at the hospital late, in well-established labor	Normal Vaginal	1000	Female	9	Alive	No	Alive	No	No
Nyamagana	20	0	Married	Primary education	YES	2	No	1	34	Fundal height	Normal(120-160BPM)rate	No	Yes	Yes		Normal Vaginal	1600	Male	10	Alive	No	Alive	No	Yes
Sengerema	25	3	Married	Primary education	YES	5	No	1	28	Self report of the last Alive menstrual period	Not detectable	No	No	No	Arrive at the hospital late, in well-established labor	Normal Vaginal	1300	Female	9	Alive	No	Alive	No	Yes
Sengerema	19	0	Married	Primary education	YES	3	No	1	32	Self report of the last Alive menstrual period	Normal(120-160BPM)rate	Yes	Yes	No	Arrive at the hospital late, in well-established labor	Normal Vaginal	1800	Female	10	Alive	No	Alive	No	No
Sengerema	18	0	Married	Primary education	YES	1	No	1	31	Self report of the last Alive menstrual period	Normal(120-160BPM)rate	No	No	No	Not Prescribed, without medical reason	Normal Vaginal	1700	Male	9	Alive	No	Alive	No	No
Sengerema	22	2	Married	Primary education	YES	3	No	1	28	Self report of the last Alive menstrual period	Normal(120-160BPM)rate	No	No	No	Not Prescribed, without medical reason	Normal Vaginal	1600	Male	10	Alive	Yes	Alive	No	No
Sengerema	25	0	Married	Secondary education	YES	3	No	1	30	Self report of the last Alive menstrual period	Abnormal BPM	No	No	No	Not Prescribed, without medical reason	Normal Vaginal	1500	Male	9	Alive	No	Alive	No	No
Sengerema	29	4	Married	Primary education	No		No	1	30	Fundal height	Normal(120-160BPM)rate	No	No	No	Intrauterine Fetal Death	Normal Vaginal	1500	Female	0	Stillbirth
Sekotoure	30	1	Married	Secondary education	YES	3	No	1	32	Self report of the last Alive menstrual period	Normal(120-160BPM)rate	No	No	No	Arrive at the hospital late, in well-established labor	Normal Vaginal	2100	Female	6	Alive	Yes	Death	Yes	Yes
Sekotoure	22	2	Single	Secondary education	YES	2	No	1	34	Self report of the last Alive menstrual period	Normal(120-160BPM)rate	No	No	No	Arrive at the hospital late, in well-established labor	Normal Vaginal	2400	Female	9	Alive	No	Alive	No	No
Sekotoure	20	1	Married	No formal education	No		No	1	34	Self report of the last Alive menstrual period	Normal(120-160BPM)rate	No	No	No	Arrive at the hospital late, in well-established labor	Normal Vaginal	3100	Male	10	Alive	No	Alive	No	Yes
Sekotoure	18	0	Single	Primary education	No		No	1	33	Ultrasound	Not measured	No	No	Yes		Normal Vaginal	2700	Male	7	Alive	No	Alive	Yes	No
Sekotoure	30	4	Married	Primary education	YES	5	No	1	28	Self report of the last Alive menstrual period	Normal(120-160BPM)rate	No	No	No	Arrive at the hospital late, in well-established labor	Normal Vaginal	1200	Male	7	Alive	No	Alive	Yes	No
Sengerema	22	1	Married	Primary education	YES	3	No	1	28	Self report of the last Alive menstrual period	Normal(120-160BPM)rate	No	No	No	Arrive at the hospital late, in well-established labor	Normal Vaginal	1500	Female	10	Alive	No	Alive	No	No
Sekotoure	34	4	Married	Secondary education	YES	3	No	1	32	Self report of the last Alive menstrual period	Not measured	No	No	Yes		Cesarean section	2700	Male	0	Stillbirth
Sekotoure	18	0	Single	Primary education	No		No	1	31	Fundal height	Normal(120-160BPM)rate	Yes	Yes	Yes		Cesarean section	1700	Male	9	Alive	No	Death	Yes	Yes
Sengerema	20	0	Single	Primary education	YES	4	No	1	30	Self report of the last Alive menstrual period	Normal(120-160BPM)rate	No	No	Yes		Cesarean section	800	Female	10	Alive	Yes	Death	No	No
Sengerema	29	4	Married	Primary education	YES	3	No	1	34	Self report of the last Alive menstrual period	Normal(120-160BPM)rate	No	No	No	Arrive at the hospital late, in well-established labor	Normal Vaginal	2100	Male	6	Alive	Yes	Death	No	Yes
Sekotoure	35	2	Married	Secondary education	YES	4	No	1	32	Ultrasound	Normal(120-160BPM)rate	No	No	No	Arrive at the hospital late, in well-established labor	Normal Vaginal	2700	Male	10	Alive	No	Alive	No	Yes
Sengerema	24	0	Married	Primary education	YES	1	No	1	30	Ultrasound	Normal(120-160BPM)rate	No	No	No	Arrive at the hospital late, in well-established labor	Normal Vaginal	1900	Male	3	Alive	Yes	Death	No	No
Sengerema	35	5	Married	No formal education	YES	3	No	1	31	Ultrasound	Not measured	No	No	Yes		Normal Vaginal	2000	Male	8	Alive	No	Alive	No	Yes
Sengerema	27	2	Married	Primary education	YES	4	No	1	28	Ultrasound	Not measured	No	No	Yes		Normal Vaginal	1800	Female	7	Alive	Yes	Alive	No	Yes
Sengerema	18	0	Married	Secondary education	No		No	1	34	Self report of the last Alive menstrual period	Not detectable	No	No	No	Arrive at the hospital late, in well-established labor	Normal Vaginal	2100	Male	10	Alive	No	Alive	No	Yes
Sengerema	30	5	Married	Primary education	YES	5	No	1	34	Self report of the last Alive menstrual period	Normal(120-160BPM)rate	No	No	No	Arrive at the hospital late, in well-established labor	Normal Vaginal	2300	Female	10	Alive	Yes	Alive	No	No
Sengerema	20	0	Married	Primary education	YES	3	No	1	28	Self report of the last Alive menstrual period	Normal(120-160BPM)rate	No	No	No	Dexamethasone was out of stock	Normal Vaginal	1900	Female	7	Alive	No	Alive	No	No
Sengerema	38	6	Married	Primary education	YES	2	No	1	28	Self report of the last Alive menstrual period	Normal(120-160BPM)rate	No	Yes	No	Not Prescribed, without medical reason	Normal Vaginal	1200	Female	9	Alive	Yes	Alive	No	Yes
Sengerema	19	0	Married	Primary education	YES	6	No	1	32	Ultrasound	Normal(120-160BPM)rate	No	Yes	No	Not Prescribed, without medical reason	Normal Vaginal	2200	Male	10	Alive	No	Alive	No	Yes
Sengerema	18	0	Married	Primary education	YES	2	No	1	32	Self report of the last Alive menstrual period	Normal(120-160BPM)rate	No	No	No	Arrive at the hospital late, in well-established labor	Normal Vaginal	2400	Male	7	Alive	No	Alive	No	No
Sengerema	39	5	Married	Primary education	YES	1	No	1	28	Self report of the last Alive menstrual period	Normal(120-160BPM)rate	No	No	No	Dexamethasone was out of stock	Assisted	1000	Male	4	Alive	Yes	Alive	No	No
Sengerema	16	0	Married	Primary education	YES	2	No	1	32	Self report of the last Alive menstrual period	Normal(120-160BPM)rate	No	No	No	Arrive at the hospital late, in well-established labor	Normal Vaginal	2200	Female	9	Alive	No	Alive	No	No
Sengerema	16	0	Married	Primary education	YES	1	No	1	28	Self report of the last Alive menstrual period	Normal(120-160BPM)rate	No	Yes	No	Arrive at the hospital late, in well-established labor	Normal Vaginal	1700	Female	8	Alive	Yes	Alive	No	Yes
Sengerema	25	1	Married	Primary education	YES	4	No	1	28	Self report of the last Alive menstrual period	Not detectable	Yes	No	No	Maternal Infection	Normal Vaginal	900	Female	2	Alive	Yes	Alive	No	Yes
Sengerema	22	2	Married	Primary education	YES	1	No	1	28	Self report of the last Alive menstrual period	Normal(120-160BPM)rate	No	No	No	Arrive at the hospital late, in well-established labor	Normal Vaginal	2000	Female	9	Alive	No	Alive	No	Yes
Sengerema	28	2	Married	Primary education	YES	1	No	1	28	Self report of the last Alive menstrual period	Normal(120-160BPM)rate	No	No	No	Dexamethasone was out of stock	Normal Vaginal	960	Male	0	Stillbirth
Sekotoure	28	3	Married	Primary education	YES	2	No	1	34	Self report of the last Alive menstrual period & Fundal height	Normal(120-160BPM)rate	No	No	No	Arrive at the hospital late, in well-established labor	Normal Vaginal	3000	Male	10	Alive	No	Alive	No	Yes
Sekotoure	21	0	Married	Secondary education	YES	1	No	1	34	Self report of the last Alive menstrual period	Normal(120-160BPM)rate	No	No	No	Arrive at the hospital late, in well-established labor	Normal Vaginal	2900	Male	10	Alive	Yes	Alive	No	Yes
Sekotoure	18	0	Single	College and above	YES	2	No	1	34	Self report of the last Alive menstrual period	Normal(120-160BPM)rate	No	No	No	Arrive at the hospital late, in well-established labor	Normal Vaginal	3000	Female	10	Alive	No	Alive	No	Yes
Sekotoure	28	2	Married	Secondary education	YES	4	No	1	32	Self report of the last Alive menstrual period	Normal(120-160BPM)rate	Yes	Yes	No	Maternal Infection	Normal Vaginal	1300	Female	0	Stillbirth
Sekotoure	23	4	Married	Primary education	YES	4	No	1	32	Self report of the last Alive menstrual period	Normal(120-160BPM)rate	No	Yes	No	Arrive at the hospital late, in well-established labor	Normal Vaginal	2800	Female	10	Alive	No	Alive	No	Yes
Sekotoure	24	1	Married	College and above	YES	5	No	1	30	Self report of the last Alive menstrual period	Normal(120-160BPM)rate	No	Yes	No	Other	Normal Vaginal	2700	Female	10	Alive	No	Alive	Yes	Yes
Sekotoure	28	0	Married	Primary education	YES	4	No	1	31	Self report of the last Alive menstrual period	Normal(120-160BPM)rate	No	No	No	Arrive at the hospital late, in well-established labor	Normal Vaginal	2600	Male	10	Alive	No	Alive	No	Yes
Sekotoure	22	0	Married	Secondary education	YES	3	No	1	32	Ultrasound	Normal(120-160BPM)rate	No	No	No	Not Prescribed, without medical reason	Normal Vaginal	2900	Male	10	Alive	No	Alive	No	Yes
Sekotoure	21	0	Married	Secondary education	YES	4	No	1	32	Ultrasound	Normal(120-160BPM)rate	No	No	No	Intrauterine Fetal Death	Cesarean section	2500	Male	0	Stillbirth
Sekotoure	25	0	Single	College and above	YES	4	No	1	34	Ultrasound	Normal(120-160BPM)rate	No	No	No	Arrive at the hospital late, in well-established labor	Normal Vaginal	2600	Female	10	Alive	No	Alive	No	Yes
Sekotoure	23	2	Married	Secondary education	YES	4	No	1	32	Self report of the last Alive menstrual period	Abnormal BPM	No	No	No	Not Prescribed, without medical reason	Normal Vaginal	2200	Male	10	Alive	No	Death	Yes	Yes
Sekotoure	21	0	Married	Secondary education	YES	3	No	1	30	Self report of the last Alive menstrual period	Normal(120-160BPM)rate	No	No	No	Arrive at the hospital late, in well-established labor	Normal Vaginal	1400	Female	10	Alive	No	Alive	Yes	Yes
Sekotoure	29	0	Single	College and above	YES	5	No	1	32	Ultrasound	Normal(120-160BPM)rate	No	No	No	Not Prescribed, without medical reason	Cesarean section	1900	Female	10	Alive	Yes	Alive	Yes	Yes
Sekotoure	31	2	Married	Secondary education	YES	4	No	1	34	Self report of the last Alive menstrual period	Not measured	No	No	No	Arrive at the hospital late, in well-established labor	Normal Vaginal	2500	Female	10	Alive	No	Alive	No	Yes
Bugando	32	2	Married	No formal education	YES	2	No	1	34	Self report of the last Alive menstrual period	Normal(120-160BPM)rate	No	No	No	Arrive at the hospital late, in well-established labor	Cesarean section	2100	Male	9	Alive	No	Alive	No	Yes
Bugando	20	2	Single	No formal education	YES	4	No	1	34	Self report of the last Alive menstrual period	Normal(120-160BPM)rate	No	No	No	Arrive at the hospital late, in well-established labor	Normal Vaginal	2100	Female	10	Alive	No	Alive	No	Yes
Bugando	21	0	Single	Secondary education	YES	3	No	1	34	Self report of the last Alive menstrual period	Normal(120-160BPM)rate	No	No	No	Arrive at the hospital late, in well-established labor	Normal Vaginal	2400	Female	10	Alive	Yes	Alive	No	No
Sekotoure	34	5	Married	Primary education	YES	2	No	1	30	Self report of the last Alive menstrual period	Normal(120-160BPM)rate	No	Yes	No	Arrive at the hospital late, in well-established labor	Normal Vaginal	2700	Male	10	Alive	No	Alive	No	Yes
Sekotoure	30	3	Married	Secondary education	YES	3	No	1	28	Ultrasound	Normal(120-160BPM)rate	No	Yes	No	Arrive at the hospital late, in well-established labor	Cesarean section	1200	Female	9	Alive	Yes	Death	Yes	Yes
Sekotoure	29	3	Married	Secondary education	YES	4	No	1	34	Self report of the last Alive menstrual period	Normal(120-160BPM)rate	No	Yes	No	Arrive at the hospital late, in well-established labor	Normal Vaginal	2800	Male	10	Alive	No	Alive	No	Yes
Sekotoure	23	1	Married	Secondary education	YES	3	No	1	33	Ultrasound	Normal(120-160BPM)rate	Yes	Yes	No	Maternal Infection	Normal Vaginal	2600	Male	10	Alive	No	Alive	No	Yes
Bugando	35	3	Married	No formal education	YES	2	No	1	30	Self report of the last Alive menstrual period & Fundal height	Not detectable	No	No	No	Arrive at the hospital late, in well-established labor	Cesarean section	2200	Male	10	Alive	No	Alive	No	No
Bugando	24	2	Single	Secondary education	YES	2	No	1	27	Self report of the last Alive menstrual period	Normal(120-160BPM)rate	No	Yes	No	Arrive at the hospital late, in well-established labor	Normal Vaginal	1600	Female	5	Alive	No	Death	No	Yes
Bugando	20	0	Single	No formal education	YES	2	No	1	30	Self report of the last Alive menstrual period	Normal(120-160BPM)rate	Yes	Yes	No	Arrive at the hospital late, in well-established labor	Normal Vaginal	1190	Male	0	Stillbirth
Bugando	24	2	Married	No formal education	YES	2	No	1	29	Ultrasound	Normal(120-160BPM)rate	Yes	Yes	No	Intrauterine Fetal Death	Normal Vaginal	1900	Female	0	Stillbirth
Bugando	27	2	Single	No formal education	YES	2	No	1	28	Self report of the last Alive menstrual period	Normal(120-160BPM)rate	No	Yes	No	Arrive at the hospital late, in well-established labor	Normal Vaginal	1700	Male	9	Alive	No	Alive	No	Yes
Bugando	30	2	Married	Secondary education	YES	1	No	1	27	Self report of the last Alive menstrual period & Fundal height	Normal(120-160BPM)rate	Yes	Yes	Yes		Normal Vaginal	1000	Male	7	Alive	Yes	Alive	No	No
Bugando	20	2	Married	College and above	YES	1	No	1	27	Self report of the last Alive menstrual period & Ultrasound	Normal(120-160BPM)rate	Yes	Yes	Yes		Assisted	1400	Male	7	Alive	No	Alive	Yes	Yes
Bugando	36	4	Married	No formal education	YES	1	No	1	28	Self report of the last Alive menstrual period & Fundal height	Not detectable	No	No	Yes		Normal Vaginal	1950	Female	10	Alive	Yes	Alive	No	Yes
Bugando	26	1	Married	Secondary education	YES	2	No	1	32	Self report of the last Alive menstrual period & Fundal height	Normal(120-160BPM)rate	No	Yes	No	Arrive at the hospital late, in well-established labor	Normal Vaginal	2400	Male	10	Alive	No	Alive	No	No
Bugando	24	1	Married	No formal education	YES	3	No	1	33	Self report of the last Alive menstrual period & Fundal height	Normal(120-160BPM)rate	No	No	No	Arrive at the hospital late, in well-established labor	Normal Vaginal	2100	Female	10	Alive	No	Alive	No	Yes
Bugando	44	10	Married	No formal education	YES	2	No	1	27	Self report of the last Alive menstrual period & Fundal height	Normal(120-160BPM)rate	Yes	Yes	No	Arrive at the hospital late, in well-established labor	Normal Vaginal	1300	Male	0	Stillbirth
Sekotoure	18	0	Single	Primary education	YES	1	No	1	30	Ultrasound	Not measured	No	No	No	Intrauterine Fetal Death	Cesarean section	2300	Female	0	Stillbirth
Nyamagana	23	2	Married	Primary education	YES	3	No	1	32	Fundal height	Not measured	No	No	No	Arrive at the hospital late, in well-established labor	Normal Vaginal	1900	Female	10	Alive	No	Alive	No	Yes
Sekotoure	27	0	Married	Primary education	YES	3	No	1	31	Ultrasound	Not measured	No	No	No	Intrauterine Fetal Death	Cesarean section	2500	Male	0	Stillbirth
Sekotoure	27	3	Married	Secondary education	YES	5	No	1	33	Ultrasound	Normal(120-160BPM)rate	No	No	No	Intrauterine Fetal Death	Normal Vaginal	2300	Male	0	Stillbirth
Sekotoure	25	0	Married	Secondary education	YES	4	No	1	32	Self report of the last Alive menstrual period & Fundal height	Normal(120-160BPM)rate	No	No	No	Other	Normal Vaginal	2700	Female	10	Alive	No	Alive	No	No
Bugando	37	5	Single	No formal education	YES	2	No	1	34	Self report of the last Alive menstrual period & Fundal height	Not measured	Yes	Yes	Yes		Normal Vaginal	2300	Female	10	Alive	No	Alive	Yes	No
Sekotoure	23	2	Married	Secondary education	YES	3	No	1	27	Ultrasound	Normal(120-160BPM)rate	No	No	Yes		Cesarean section	2000	Female	10	Alive	No	Alive	No	Yes
Sekotoure	28	1	Married	Secondary education	YES	4	No	1	34	Self report of the last Alive menstrual period	Normal(120-160BPM)rate	No	Yes	No	Arrive at the hospital late, in well-established labor	Normal Vaginal	2500	Female	10	Alive	No	Alive	No	Yes
Sekotoure	33	2	Married	Primary education	YES	6	No	1	34	Self report of the last Alive menstrual period	Normal(120-160BPM)rate	No	Yes	No	Not Prescribed, without medical reason	Cesarean section	2600	Male	10	Alive	Yes	Alive	No	Yes
Sekotoure	31	3	Married	Secondary education	YES	5	No	1	34	Self report of the last Alive menstrual period	Normal(120-160BPM)rate	Yes	Yes	No	Not Prescribed, without medical reason	Normal Vaginal	2700	Female	10	Alive	No	Alive	No	No
Bugando	37	1	Married	Primary education	YES	1	No	1	27	Ultrasound	Normal(120-160BPM)rate	No	Yes	Yes		Normal Vaginal	1400	Female	8	Alive	No	Alive	Yes	Yes
Bugando	26	0	Married	Secondary education	YES	1	No	1	27	Ultrasound	Normal(120-160BPM)rate	No	No	No	Intrauterine Fetal Death	Normal Vaginal	1300	Male	0	Stillbirth
Bugando	31	3	Married	College and above	YES	1	No	1	29	Fundal height	Not detectable	No	No	Yes		Cesarean section	1700	Male	10	Alive	Yes	Alive	No	Yes
Sekotoure	21	0	Married	Secondary education	YES	6	No	1	34	Self report of the last Alive menstrual period	Normal(120-160BPM)rate	No	No	No	Other	Normal Vaginal	2800	Male	10	Alive	No	Alive	No	Yes
Sekotoure	37	4	Married	Primary education	YES	3	No	1	34	Self report of the last Alive menstrual period	Normal(120-160BPM)rate	Yes	Yes	No	Maternal Infection	Normal Vaginal	1300	Male	0	Stillbirth
Sekotoure	32	6	Married	Secondary education	YES	5	No	1	34	Self report of the last Alive menstrual period	Normal(120-160BPM)rate	No	Yes	No	Arrive at the hospital late, in well-established labor	Cesarean section	2600	Female	10	Alive	No	Alive	No	Yes
Sekotoure	20	0	Married	Secondary education	YES	4	No	1	32	Ultrasound	Not detectable	No	No	Yes		Normal Vaginal	2200	Female	9	Alive	Yes	Alive	Yes	Yes
Sekotoure	20	1	Married	Secondary education	YES	6	No	1	34	Self report of the last Alive menstrual period	Not detectable	No	No	No	Dexamethasone was out of stock	Normal Vaginal	2800	Female	10	Alive	No	Alive	No	Yes
Sekotoure	29	2	Married	College and above	YES	6	No	1	32	Self report of the last Alive menstrual period	Normal(120-160BPM)rate	No	No	No	Arrive at the hospital late, in well-established labor	Assisted	2600	Female	9	Alive	No	Alive	No	No
Sekotoure	23	1	Married	Secondary education	No		No	1	32	Self report of the last Alive menstrual period & Fundal height	Normal(120-160BPM)rate	No	No	No	Arrive at the hospital late, in well-established labor	Normal Vaginal	2400	Male	9	Alive	Yes	Death	Yes	No
Sengerema	39	7	Married	Primary education	YES	2	No	1	28	Self report of the last Alive menstrual period	Normal(120-160BPM)rate	No	No	No	Not Prescribed, without medical reason	Normal Vaginal	1200	Male	9	Alive	Yes	Alive	No	No
Sengerema	24	3	Married	Primary education	YES	2	No	1	28	Self report of the last Alive menstrual period	Normal(120-160BPM)rate	No	No	No	Not Prescribed, without medical reason	Normal Vaginal	1500	Male	10	Alive	Yes	Alive	No	Yes
Sengerema	25	1	Married	Primary education	YES	2	No	1	28	Self report of the last Alive menstrual period	Normal(120-160BPM)rate	No	Yes	No	Arrive at the hospital late, in well-established labor	Normal Vaginal	1800	Male	7	Alive	Yes	Alive	No	Yes
Sengerema	30	5	Married	Primary education	YES	1	No	1	32	Self report of the last Alive menstrual period	Normal(120-160BPM)rate	No	Yes	No	Arrive at the hospital late, in well-established labor	Normal Vaginal	2000	Female	9	Alive	No	Alive	No	Yes
Sengerema	25	1	Married	Primary education	YES	3	No	1	32	Self report of the last Alive menstrual period	Normal(120-160BPM)rate	No	Yes	No	Dexamethasone was out of stock	Normal Vaginal	2000	Male	8	Alive	Yes	Alive	No	Yes
Sengerema	23	2	Married	Primary education	YES	3	No	1	28	Self report of the last Alive menstrual period	Normal(120-160BPM)rate	No	Yes	No	Dexamethasone was out of stock	Normal Vaginal	2000	Male	10	Alive	No	Alive	No	Yes
Bugando	33	1	Married	College and above	YES	3	No	1	34	Self report of the last Alive menstrual period	Normal(120-160BPM)rate	No	Yes	No	Arrive at the hospital late, in well-established labor	Normal Vaginal	2200	Female	10	Alive	No	Alive	No	Yes
Bugando	28	1	Married	Secondary education	YES	1	No	1	28	Self report of the last Alive menstrual period & Fundal height	Normal(120-160BPM)rate	No	No	No	Intrauterine Fetal Death	Normal Vaginal	1600	Female	0	Stillbirth
Bugando	35	2	Married	No formal education	YES	1	No	1	28	Self report of the last Alive menstrual period & Fundal height	Normal(120-160BPM)rate	No	No	Yes		Normal Vaginal	1400	Male	10	Alive	Yes	Alive	No	No
Bugando	31	3	Married	Secondary education	YES	1	No	1	29	Self report of the last Alive menstrual period & Fundal height	Normal(120-160BPM)rate	No	No	Yes		Cesarean section	1750	Male	10	Alive	No	Alive	No	No
Bugando	29	1	Married	College and above	YES	2	No	1	27	Ultrasound	Normal(120-160BPM)rate	No	No	Yes		Normal Vaginal	1000	Female	4	Alive	Yes	Death	No	No
Bugando	24	1	Married	Primary education	YES	3	No	1	34	Self report of the last Alive menstrual period	Normal(120-160BPM)rate	Yes	Yes	No	Arrive at the hospital late, in well-established labor	Cesarean section	2300	Female	10	Alive	No	Alive	No	Yes
Bugando	20	1	Married	No formal education	YES	4	No	1	34	Self report of the last Alive menstrual period	Normal(120-160BPM)rate	No	Yes	No	Arrive at the hospital late, in well-established labor	Normal Vaginal	2500	Male	10	Alive	Yes	Alive	No	Yes
Bugando	24	1	Married	College and above	YES	3	No	1	34	Self report of the last Alive menstrual period	Not detectable	No	No	No	Arrive at the hospital late, in well-established labor	Normal Vaginal	2300	Female	10	Alive	No	Alive	No	Yes
Bugando	27	3	Married	Secondary education	YES	2	No	1	27	Self report of the last Alive menstrual period	Normal(120-160BPM)rate	No	No	No	Intrauterine Fetal Death	Normal Vaginal	1700	Female	0	Stillbirth
Bugando	32	3	Married	Primary education	YES	3	No	1	34	Self report of the last Alive menstrual period & Ultrasound	Normal(120-160BPM)rate	No	No	Yes		Cesarean section	2100	Male	10	Alive	No	Alive	No	Yes
Bugando	37	8	Married	Primary education	YES	1	No	1	27	Ultrasound	Normal(120-160BPM)rate	No	No	No	Intrauterine Fetal Death	Normal Vaginal	1300	Male	0	Stillbirth
Bugando	33	2	Married	Secondary education	YES	1	No	1	29	Self report of the last Alive menstrual period	Normal(120-160BPM)rate	No	No	No	Intrauterine Fetal Death	Normal Vaginal	1700	Male	0	Stillbirth
Bugando	26	1	Married	Primary education	YES	1	No	1	28	Ultrasound	Normal(120-160BPM)rate	No	No	Yes		Normal Vaginal	1800	Male	10	Alive	No	Alive	No	No
Bugando	20	0	Single	Secondary education	No		No	1	29	Ultrasound	Normal(120-160BPM)rate	No	Yes	No	Intrauterine Fetal Death	Normal Vaginal	1700	Female	0	Stillbirth
Bugando	30	2	Married	College and above	YES	3	No	1	34	Fundal height	Normal(120-160BPM)rate	No	No	No	Arrive at the hospital late, in well-established labor	Normal Vaginal	2600	Male	10	Alive	No	Alive	No	No
Bugando	28	0	Single	No formal education	No		No	1	29	Ultrasound	Normal(120-160BPM)rate	No	No	No	Intrauterine Fetal Death	Normal Vaginal	1500	Female	0	Stillbirth
Bugando	26	1	Married	No formal education	YES	1	No	1	34	Self report of the last Alive menstrual period	Normal(120-160BPM)rate	No	No	No	Arrive at the hospital late, in well-established labor	Normal Vaginal	2200	Male	10	Alive	No	Alive	No	No
Nyamagana	30	1	Married	Primary education	YES	2	No	1	24	Fundal height	Normal(120-160BPM)rate	Yes	Yes	Yes		Normal Vaginal	1600	Female	10	Alive	No	Alive	No	No
Nyamagana	39	3	Married	Primary education	YES	5	No	1	33	Fundal height	Normal(120-160BPM)rate	Yes	Yes	No	Arrive at the hospital late, in well-established labor	Normal Vaginal	1800	Male	10	Alive	No	Alive	No	No
Nyamagana	40	3	Married	Primary education	YES	4	No	1	32	Fundal height	Not measured	No	No	No	Dexamethasone was out of stock	Normal Vaginal	1800	Male	10	Alive	No	Alive	No	Yes
Sekotoure	24	0	Single	College and above	YES	4	No	1	34	Ultrasound	Not measured	No	No	No	Not Prescribed, without medical reason	Cesarean section	2700	Female	10	Alive	Yes	Alive	No	Yes
Sekotoure	30	2	Married	College and above	YES	6	No	1	32	Self report of the last Alive menstrual period	Normal(120-160BPM)rate	No	No	No	Not Prescribed, without medical reason	Cesarean section	2800	Male	10	Alive	No	Alive	No	Yes
Sekotoure	30	2	Married	Secondary education	YES	5	No	1	34	Ultrasound	Normal(120-160BPM)rate	No	Yes	Yes		Cesarean section	2600	Male	10	Alive	Yes	Alive	No	Yes
Sekotoure	24	0	Married	Primary education	YES	1	No	1	33	Self report of the last Alive menstrual period & Fundal height	Abnormal BPM	No	Yes	No	Other	Normal Vaginal	1600	Female	10	Alive	No	Alive	Yes	Yes
Sekotoure	20	0	Married	Secondary education	YES	5	No	1	34	Self report of the last Alive menstrual period	Normal(120-160BPM)rate	No	Yes	No	Arrive at the hospital late, in well-established labor	Normal Vaginal	2500	Male	10	Alive	No	Alive	No	Yes
Sekotoure	26	1	Married	Secondary education	YES	3	No	1	32	Ultrasound	Normal(120-160BPM)rate	No	Yes	No	Intrauterine Fetal Death	Normal Vaginal	1900	Female	0	Stillbirth
Sekotoure	23	1	Married	Secondary education	YES	2	No	1	34	Self report of the last Alive menstrual period	Normal(120-160BPM)rate	Yes	Yes	No	Dexamethasone was out of stock	Normal Vaginal	3000	Female	10	Alive	No	Alive	No	Yes
Sekotoure	37	4	Married	Primary education	YES	4	No	1	26	Ultrasound	Normal(120-160BPM)rate	No	Yes	No	Arrive at the hospital late, in well-established labor	Normal Vaginal	1100	Female	7	Alive	No	Death	Yes	Yes
Sekotoure	18	0	Single	Secondary education	YES	4	No	1	34	Self report of the last Alive menstrual period	Normal(120-160BPM)rate	No	Yes	No	Arrive at the hospital late, in well-established labor	Normal Vaginal	2900	Male	10	Alive	No	Alive	No	Yes
Sekotoure	15	0	Single	Primary education	No		No	1	34	Ultrasound	Normal(120-160BPM)rate	No	Yes	No	Arrive at the hospital late, in well-established labor	Cesarean section	2700	Male	10	Alive	No	Alive	No	Yes
Sekotoure	31	3	Married	Secondary education	YES	3	No	1	34	Ultrasound	Normal(120-160BPM)rate	Yes	No	No	Maternal Infection	Normal Vaginal	2900	Female	10	Alive	No	Alive	No	Yes
Sekotoure	20	1	Married	Primary education	YES	4	No	1	34	Self report of the last Alive menstrual period	Not measured	No	No	No	Arrive at the hospital late, in well-established labor	Assisted	2700	Female	9	Alive	No	Alive	Yes	Yes
Sekotoure	22	1	Married	Primary education	YES	3	No	1	32	Self report of the last Alive menstrual period	Not measured	No	No	No	Arrive at the hospital late, in well-established labor	Normal Vaginal	2600	Female	10	Alive	No	Alive	No	Yes
Sekotoure	20	1	Married	Secondary education	YES	4	No	1	34	Self report of the last Alive menstrual period	Normal(120-160BPM)rate	No	No	No	Arrive at the hospital late, in well-established labor	Normal Vaginal	2800	Female	10	Alive	Yes	Alive	No	Yes
Bugando	23	0	Married	No formal education	YES	2	No	1	34	Self report of the last Alive menstrual period	Abnormal BPM	No	Yes	No	Not Prescribed, without medical reason	Cesarean section	2100	Female	10	Alive	No	Alive	No	Yes
Bugando	30	2	Married	College and above	YES	3	No	1	34	Self report of the last Alive menstrual period	Normal(120-160BPM)rate	No	No	Yes		Cesarean section	2250	Female	10	Alive	No	Alive	No	Yes
Bugando	25	0	Single	Secondary education	YES	1	No	1	28	Self report of the last Alive menstrual period	Normal(120-160BPM)rate	No	No	Yes		Cesarean section	1400	Female	9	Alive	No	Death	No	Yes
Bugando	26	0	Married	Primary education	YES	1	No	1	27	Self report of the last Alive menstrual period	Normal(120-160BPM)rate	No	Yes	Yes		Cesarean section	1250	Male	9	Alive	No	Alive	No	Yes
Bugando	23	1	Married	Primary education	YES	3	No	1	34	Self report of the last Alive menstrual period	Normal(120-160BPM)rate	Yes	Yes	No	Arrive at the hospital late, in well-established labor	Cesarean section	2150	Female	9	Alive	No	Alive	No	Yes
Bugando	35	2	Married	Secondary education	YES	2	No	1	29	Self report of the last Alive menstrual period	Normal(120-160BPM)rate	No	No	Yes		Cesarean section	1800	Female	5	Alive	No	Alive	Yes	Yes
Bugando	27	2	Married	No formal education	YES	2	No	1	34	Self report of the last Alive menstrual period	Normal(120-160BPM)rate	No	No	No	Arrive at the hospital late, in well-established labor	Cesarean section	2400	Female	9	Alive	No	Alive	No	Yes
Bugando	25	1	Married	College and above	YES	2	No	1	29	Ultrasound	Normal(120-160BPM)rate	No	No	Yes		Cesarean section	1400	Female	10	Alive	No	Alive	No	Yes
Bugando	38	2	Married	College and above	YES	2	No	1	29	Self report of the last Alive menstrual period	Normal(120-160BPM)rate	No	No	No	Intrauterine Fetal Death	Normal Vaginal	1200	Male	0	Stillbirth
Bugando	24	1	Single	No formal education	YES	2	No	1	34	Self report of the last Alive menstrual period	Normal(120-160BPM)rate	Yes	Yes	No	Arrive at the hospital late, in well-established labor	Cesarean section	2300	Male	9	Alive	No	Alive	No	Yes
Bugando	36	6	Married	No formal education	YES	3	No	1	33	Self report of the last Alive menstrual period	Not measured	No	No	Yes		Cesarean section	2100	Female	9	Alive	No	Alive	No	Yes
Bugando	25	0	Married	Secondary education	YES	4	No	1	34	Self report of the last Alive menstrual period	Normal(120-160BPM)rate	No	No	No	Arrive at the hospital late, in well-established labor	Cesarean section	2450	Female	10	Alive	No	Alive	No	Yes
Bugando	32	0	Married	College and above	YES	4	No	1	34	Self report of the last Alive menstrual period & Ultrasound	Normal(120-160BPM)rate	No	No	No	Arrive at the hospital late, in well-established labor	Cesarean section	2200	Male	10	Alive	No	Alive	No	Yes
Bugando	28	1	Married	Secondary education	YES	4	No	1	34	Self report of the last Alive menstrual period & Ultrasound	Normal(120-160BPM)rate	No	No	Yes		Cesarean section	2200	Male	10	Alive	No	Alive	No	No
Bugando	25	0	Single	College and above	YES	3	No	1	31	Self report of the last Alive menstrual period	Normal(120-160BPM)rate	Yes	No	No	Maternal Infection	Cesarean section	2250	Female	10	Alive	Yes	Alive	No	Yes
Nyamagana	25	1	Married	Primary education	YES	4	No	1	32	Fundal height	Normal(120-160BPM)rate	No	No	No	Not Prescribed, without medical reason	Normal Vaginal	1700	Male	10	Alive	No	Alive	No	Yes
Nyamagana	25	0	Married	Primary education	YES	2	No	1	30	Fundal height	Normal(120-160BPM)rate	No	No	No	Not Prescribed, without medical reason	Normal Vaginal	1400	Male	10	Alive	Yes	Alive	No	Yes
Sengerema	22	0	Married	Primary education	YES	2	No	1	32	Self report of the last Alive menstrual period	Normal(120-160BPM)rate	No	No	No	Arrive at the hospital late, in well-established labor	Cesarean section	1900	Male	9	Alive	No	Alive	No	Yes
Sengerema	20	2	Married	Primary education	YES	3	No	1	34	Self report of the last Alive menstrual period	Normal(120-160BPM)rate	No	No	No	Arrive at the hospital late, in well-established labor	Normal Vaginal	1700	Female	10	Alive	No	Alive	No	Yes
Sengerema	19	0	Married	Primary education	YES	4	No	1	34	Self report of the last Alive menstrual period	Not measured	No	No	No	Arrive at the hospital late, in well-established labor	Cesarean section	2000	Female	8	Alive	Yes	Alive	No	Yes
Sengerema	31	2	Married	Primary education	YES	2	No	1	28	Self report of the last Alive menstrual period	Not measured	No	No	No	Arrive at the hospital late, in well-established labor	Normal Vaginal	1400	Female	0	Stillbirth
Bugando	22	0	Married	Secondary education	YES	2	No	1	29	Self report of the last Alive menstrual period	Not measured	No	No	Yes		Normal Vaginal	1800	Male	10	Alive	No	Alive	No	Yes
Bugando	25	2	Single	Secondary education	YES	3	No	1	33	Self report of the last Alive menstrual period	Normal(120-160BPM)rate	No	No	Yes		Normal Vaginal	1000	Male	10	Alive	No	Alive	No	Yes
Sekotoure	19	0	Married	Secondary education	YES	4	No	1	34	Self report of the last Alive menstrual period	Not detectable	No	No	No	Arrive at the hospital late, in well-established labor	Normal Vaginal	3000	Female	10	Alive	No	Alive	No	Yes
Sekotoure	17	0	Single	Secondary education	YES	4	No	1	34	Self report of the last Alive menstrual period	Normal(120-160BPM)rate	No	No	No	Arrive at the hospital late, in well-established labor	Normal Vaginal	1900	Male	10	Alive	No	Alive	Yes	Yes
Sekotoure	27	1	Married	College and above	YES	3	No	1	34	Ultrasound	Normal(120-160BPM)rate	No	No	No	Intrauterine Fetal Death	Normal Vaginal	2000	Female	0	Stillbirth
Sekotoure	34	4	Married	Primary education	YES	2	No	1	34	Self report of the last Alive menstrual period	Not measured	No	No	No	Arrive at the hospital late, in well-established labor	Cesarean section	2800	Female	9	Alive	No	Alive	Yes	No
Sekotoure	21	1	Married	Secondary education	YES	4	No	1	33	Self report of the last Alive menstrual period	Not measured	No	No	No	Arrive at the hospital late, in well-established labor	Normal Vaginal	2800	Female	10	Alive	No	Alive	No	No
Sekotoure	23	1	Married	Secondary education	YES	3	No	1	34	Ultrasound	Abnormal BPM	No	No	No	Arrive at the hospital late, in well-established labor	Normal Vaginal	2600	Female	10	Alive	No	Alive	No	Yes
Sekotoure	24	0	Married	Secondary education	YES	5	No	1	34	Self report of the last Alive menstrual period	Normal(120-160BPM)rate	Yes	No	No	Maternal Infection	Normal Vaginal	2600	Female	10	Alive	No	Alive	No	Yes
Bugando	33	3	Married	Secondary education	YES	2	No	1	28	Ultrasound	Normal(120-160BPM)rate	No	No	Yes		Cesarean section	1300	Male	9	Alive	Yes	Death	No	Yes
Sekotoure	17	0	Single	Secondary education	No		No	1	31	Self report of the last Alive menstrual period	Abnormal BPM	No	No	No	Arrive at the hospital late, in well-established labor	Normal Vaginal	1600	Male	8	Alive	No	Alive	Yes	Yes
Sekotoure	22	1	Married	Secondary education	YES	4	No	1	32	Self report of the last Alive menstrual period	Normal(120-160BPM)rate	No	No	No	Not Prescribed, without medical reason	Normal Vaginal	1200	Female	10	Alive	No	Alive	Yes	Yes
Bugando	26	1	Married	College and above	YES	3	No	1	33	Self report of the last Alive menstrual period	Normal(120-160BPM)rate	No	No	No	Arrive at the hospital late, in well-established labor	Cesarean section	2200	Female	9	Alive	No	Alive	No	Yes
Bugando	21	0	Single	No formal education	YES	3	No	1	30	Self report of the last Alive menstrual period	Normal(120-160BPM)rate	No	No	Yes		Cesarean section	2000	Male	7	Alive	No	Alive	Yes	Yes
Bugando	28	3	Married	Primary education	YES	3	No	1	30	Self report of the last Alive menstrual period	Normal(120-160BPM)rate	No	No	Yes		Cesarean section	2200	Female	10	Alive	No	Alive	No	Yes
Bugando	35	4	Married	Secondary education	YES	2	No	1	28	Self report of the last Alive menstrual period	Normal(120-160BPM)rate	No	No	Yes		Cesarean section	1550	Male	6	Alive	Yes	Alive	No	Yes
Bugando	19	0	Single	No formal education	YES	1	No	1	34	Self report of the last Alive menstrual period	Not measured	No	No	No	Intrauterine Fetal Death	Normal Vaginal	1000	Male	0	Stillbirth
Bugando	25	0	Married	Secondary education	YES	2	No	1	34	Self report of the last Alive menstrual period	Normal(120-160BPM)rate	No	Yes	No	Intrauterine Fetal Death	Normal Vaginal	2250	Female	0	Stillbirth
Bugando	28	1	Single	No formal education	No		No	1	27	Self report of the last Alive menstrual period	Normal(120-160BPM)rate	No	Yes	No	Intrauterine Fetal Death	Normal Vaginal	1000	Male	0	Stillbirth
Bugando	27	1	Married	Primary education	YES	3	No	1	34	Self report of the last Alive menstrual period	Normal(120-160BPM)rate	Yes	No	No	Maternal Infection	Cesarean section	2400	Male	10	Alive	No	Alive	No	Yes
Bugando	20	2	Married	Secondary education	YES	3	No	1	33	Self report of the last Alive menstrual period & Fundal height	Normal(120-160BPM)rate	No	No	Yes		Normal Vaginal	2100	Female	10	Alive	No	Alive	No	Yes
Bugando	38	2	Married	Secondary education	YES	1	No	1	27	Self report of the last Alive menstrual period & Fundal height	Normal(120-160BPM)rate	No	No	No	Intrauterine Fetal Death	Normal Vaginal	1300	Male	0	Stillbirth
